# Supplementary material for: Immunoprofiling in Neuroendocrine Neoplasms Unveil Immunosuppressive Microenvironment
Source: Cancers (Basel). 2020 Nov 19;12(11):3448. doi: 10.3390/cancers12113448 (PMC7699546; doi:10.3390/cancers12113448)
Supplement: Supplementary file 1 [file cancers-12-03448-s001.zip]

Archive with 3 entries (3 files):
- S3_DSP_rawdata_NEN_Cancersrevupdate4N20.xlsx
- S2_Nanostring_rawdata_Cancers-4N20.csv
- SuppTab1_Patient Data IHC_Nanostring-DSP-final.xlsx
