# Supplementary material for: Immunoprofiling in Neuroendocrine Neoplasms Unveil Immunosuppressive Microenvironment
Source: Cancers (Basel). 2020 Nov 19;12(11):3448. doi: 10.3390/cancers12113448 (PMC7699546; doi:10.3390/cancers12113448)
Supplement: Supplementary file 1 [file cancers-12-03448-s001.zip › S3_DSP_rawdata_NEN_Cancersrevupdate4N20.xlsx]

## Sheet: final patient list
Tumor Classification	Primary Tumor Site	Tissue site analysed	TNM	Stage	Pat. ID	ROI Number	Sample ID	AKT1	ARG1	B2M	BATF3	BCL2	CCL5	CCND1	CD27	PDL1	B7-H3	CD3E	CD4	CD40	CD40LG	CD44	CD47	CD68	CD74	CD86	CD8A	CMKLR1	CSF1R	CTLA4	CTNNB1	CXCL10	CXCL9	CXCR6	DKK2	EPCAM	FAS	FOXP3	GZMB	Tim3	HIF1A	HLA-DQA1	HLA-DRB	HLA-E	ICAM1	ICOSLG	IDO1	IFNAR1	IFNG
NET	prostate	lymph node metastasis	pM1	IV	Pat. 2	ROI 1	10296/12	137.939	46.7556	5522.11	84.1689	127.41	157.809	57.284	146.124	71.3122	70.1407	208.079	398.616	95.8541	59.6123	547.068	243.135	323.804	7807.39	65.4549	135.596	94.6826	84.1689	52.5982	294.576	46.7556	140.267	47.927	44.4127	18.6993	90.0115	31.556	88.84	81.8259	85.3403	346.003	1641.2	1649.39	98.197	86.4971	99.3538	113.382	23.3851
NET	prostate	lymph node metastasis	pM1	IV	Pat. 2	ROI 2	10296/12	208.849	61.3625	5429.02	71.9834	139.241	115.636	60.1811	156.938	55.4552	80.2414	289.091	480.242	73.1526	87.3179	505.029	297.349	259.591	7568.29	60.1811	127.439	125.076	77.8785	56.6367	257.228	28.3183	74.3341	54.2737	66.0761	20.0604	95.5759	41.3022	134.515	60.1811	138.06	329.211	1767.59	1620.09	110.923	100.302	77.8785	119.181	22.4233
NET	prostate	lymph node metastasis	pM1	IV	Pat. 2	ROI 15	10296/12	175.79	60.0724	4496.56	64.6126	161.142	111.55	57.9492	176.208	84.8513	87.4376	209.039	738.748	79.5658	75.9517	806.059	294.331	237.816	6722.51	61.0776	166.111	79.69	66.3293	122.302	253.402	56.0292	91.2889	54.9111	47.6604	14.6821	92.1924	44.8143	145.59	94.8465	150.119	393.119	1424.42	1842.84	134.24	112.815	119.716	105.519	14.8515
NET	prostate	lymph node metastasis	pM1	IV	Pat. 2	ROI 16	10296/12	197.782	68.8031	4407.38	96.1583	152.195	85.7234	62.3469	184.418	91.0866	103.518	298.181	725.705	76.6147	89.7603	826.06	323.146	267.692	6034.24	59.8694	220.575	95.3713	68.1182	161.478	254.809	69.1675	70.7415	57.8873	71.4847	35.6476	82.4297	40.3113	114.186	98.1112	156.625	372.449	1390.67	1962.5	140.667	102.483	85.4611	112.437	16.3519
NET	prostate	lymph node metastasis	pM1	IV	Pat. 2	ROI 30	10296/12	203.251	55.9917	5087.95	71.8236	139.315	73.7417	51.4068	193.838	53.222	69.1288	356.049	613.831	78.0459	140.082	892.461	343.913	147.614	4708.9	51.622	114.248	69.2972	38.5691	76.8108	202.923	51.3132	69.6153	40.9458	49.3389	18.7606	70.8692	25.4414	89.0028	80.7688	113.537	326.574	688.621	1847.26	79.8986	96.0299	53.1753	91.0426	7.88787
NET	prostate	lymph node metastasis	pM1	IV	Pat. 2	ROI 31	10296/12	221.969	54.0261	4572.69	100.519	129.033	84.5935	54.816	148.542	49.1981	76.0532	252.902	569.328	63.8993	94.3877	617.489	308.843	228.979	7084.92	53.878	137.04	77.238	81.3749	60.1771	218.731	46.0288	63.7117	38.3574	45.6931	15.9551	76.4778	37.1825	68.4015	114.884	101.398	439.88	1282.95	1594.86	80.4073	74.6512	94.9801	86.8644	9.38941
NEC	GI, stomach	liver metastasis	pT4pN1pM1	IV	Pat. 3	ROI 56	13152/08	122.182	529.448	1566.11	41.7838	45.7099	35.105	56.6658	33.0541	42.0141	80.1678	14.5201	191.174	30.5427	21.199	86.4299	42.9353	202.865	848.298	35.434	40.5336	59.6378	43.1766	25.8708	126.284	39.1188	45.6222	26.2108	35.5217	19.214	40.1826	24.4123	31.4091	58.1463	98.2193	44.4707	222.112	429.342	78.9944	42.365	31.1459	59.8133	5.30797
NEC	GI, stomach	liver metastasis	pT4pN1pM1	IV	Pat. 3	ROI 57	13152/09	125.188	502.147	1535.62	43.9663	39.7886	41.8918	70.6769	31.8634	44.1384	80.7053	16.9881	156.439	27.4658	23.4984	94.7012	36.2992	200.234	768.517	22.7719	36.1845	46.7483	34.196	27.7622	99.2039	32.1215	39.2724	21.032	33.5746	9.78942	41.5381	18.9001	26.3186	48.9089	85.4471	33.9953	185.091	348.108	58.3828	43.192	31.8061	64.3769	7.6193
NEC	GI, stomach	liver metastasis	pT4pN1pM1	IV	Pat. 3	ROI 67	13152/10	83.6259	853.425	1956.66	31.3057	37.9041	36.3907	61.4006	23.142	31.1241	42.0032	15.4799	180.743	23.7733	19.8644	70.3167	40.4033	203.712	715.447	34.9119	37.8262	45.0473	33.8222	31.2711	124.73	21.8188	35.1281	30.0344	36.6934	11.7267	43.3263	20.2795	28.8842	40.8963	97.6443	38.3105	172.181	302.497	127.151	31.911	33.3725	98.2064	6.07088
NEC	GI, stomach	liver metastasis	pT4pN1pM1	IV	Pat. 3	ROI 68	13152/11	103.218	756.964	1965.82	27.9248	40.4704	25.0245	55.84	24.3471	30.5579	54.0369	16.772	183.643	32.5328	16.2378	91.9218	36.6733	231.889	936.677	36.8737	36.95	34.2882	41.787	22.2578	134.758	16.5621	38.8008	24.0609	31.4452	10.5994	28.4304	15.7417	23.7365	38.715	97.5411	42.3117	229.046	342.777	137.468	31.1303	26.5319	67.7846	7.04082
NEC	GI, stomach	liver metastasis	pT4pN1pM1	IV	Pat. 3	ROI 80	13152/12	86.4494	564.286	1702.36	27.76	37.2429	37.4586	44.3945	18.3352	32.7628	51.3719	10.4287	112.841	24.9807	16.3109	80.6004	44.0129	209.354	656.783	22.5333	32.1655	29.942	40.8768	19.7125	114.126	25.52	38.1721	23.1721	33.8663	12.3701	28.8552	12.5111	27.0548	42.6191	117.063	30.3154	171.737	293.43	80.2519	41.7811	24.6406	64.2563	7.3175
NEC	GI, stomach	liver metastasis	pT4pN1pM1	IV	Pat. 3	ROI 81	13152/13	142.533	514.447	1486.61	44.4226	44.5735	70.0822	80.3112	31.7321	36.2254	78.767	25.4158	169.807	24.4173	14.6411	123.317	51.3541	191.542	1378.88	38.0947	46.5357	48.7301	48.1496	26.8672	209.84	37.8509	41.2761	26.635	42.7971	21.503	48.556	16.6381	33.4388	50.5646	98.0292	65.7862	387.832	377.034	80.9034	42.9596	34.2632	74.831	7.07092
NEC	GI, rectum	rectum	pT3pN0pM1	IV	Pat. 4	ROI 9	2248/12	592.164	75.8279	3702.24	84.2486	126.38	86.6585	176.932	62.5874	104.719	185.352	69.8033	125.175	46.9372	49.347	66.2022	180.533	253.965	1020.65	89.0683	122.765	105.91	55.3716	63.7924	799.191	40.9262	81.8388	43.3361	85.4536	339.418	113.139	49.347	109.525	71.0082	134.801	144.426	402.006	1459.95	85.4536	98.694	80.6339	121.56	16.8552
NEC	GI, rectum	rectum	pT3pN0pM1	IV	Pat. 4	ROI 10	2248/12	637.736	86.7609	4342.64	83.5146	114.958	87.8526	220.163	52.0566	94.3597	197.395	53.1482	103.036	43.3805	63.9934	50.9792	198.473	208.241	861.16	94.3597	117.127	103.036	40.1341	71.5778	929.477	37.9651	43.3805	44.4722	97.606	492.397	91.099	46.6412	221.255	73.7468	209.318	103.036	332.967	1526	79.1765	80.2539	66.1624	147.508	14.1058
NEC	GI, rectum	rectum	pT3pN0pM1	IV	Pat. 4	ROI 23	2248/12	377.988	56.9452	3442.3	45.3491	52.7113	29.7153	191.848	37.5793	57.3372	151.603	14.301	70.76	17.1471	24.5798	126.129	158.016	85.8607	157.664	35.8465	57.102	28.8293	14.0736	25.8108	939.262	31.5656	40.2999	24.7366	38.6456	373.041	43.2871	24.2427	52.2723	51.7156	161.67	37.5479	76.366	1232.24	43.9143	48.7989	36.2778	88.5187	10.8669
NEC	GI, rectum	rectum	pT3pN0pM1	IV	Pat. 4	ROI 24	2248/12	432.02	45.8333	3430.25	64.0927	93.9219	39.4495	208.448	36.3914	99.7833	172.273	23.2161	136.162	51.0703	36.3022	95.4255	143.004	143.565	486.072	43.5524	78.2237	57.7726	29.8802	66.4372	740.175	34.5948	80.0076	39.1055	48.1523	319.406	59.1742	23.5091	46.636	66.348	149.337	80.2114	194.852	1450.71	55.479	67.8261	57.2884	97.1457	14.131
NEC	GI, rectum	rectum	pT3pN0pM1	IV	Pat. 4	ROI 38	2248/12	366.168	52.2852	4676.35	46.323	66.509	57.7708	157.509	28.1429	63.877	123.499	19.5432	77.8459	28.9408	27.4281	57.5769	198.79	131.195	1098.06	44.8214	72.9754	46.9048	31.6947	26.6524	681.669	45.575	54.4517	30.8912	51.9472	355.285	58.0201	24.4415	42.5496	43.1702	154.007	97.8823	232.995	1590.29	50.7836	50.9332	41.735	91.8149	12.6391
NEC	GI, rectum	rectum	pT3pN0pM1	IV	Pat. 4	ROI 39	2248/12	397.256	58.9809	3970.55	67.1522	77.6973	72.9434	272.885	30.6551	67.044	137.276	22.0892	86.4795	26.2767	28.1349	61.4565	160.218	154.224	880.507	42.4029	58.3636	52.6297	39.1318	29.8532	714.689	42.3902	49.8105	39.2973	62.0038	325.681	54.8889	19.8491	55.6844	47.6531	159.614	75.3171	221.516	1348.11	59.4073	49.5114	33.1434	91.6534	8.63586
NET	CUP	skin	pTxpNxpM1	IV	Pat. 5a	ROI 7	2809/12	353.57	17.1449	482.17	25.7191	83.6621	15.6677	10.0514	12.7133	17.1449	64.1516	11.8248	18.3295	10.9399	10.3476	31.3354	83.366	19.5106	19.5106	19.8067	23.9458	20.399	5.02394	9.16298	121.798	8.87039	8.27808	12.121	19.8067	172.056	27.7887	8.27808	15.3715	12.4171	196.89	15.3715	20.6952	35.1783	12.4171	34.2934	15.0754	46.4143	5.32009
NET	CUP	skin	pTxpNxpM1	IV	Pat. 5a	ROI 8	2809/12	337.403	19.0316	435.006	19.0316	72.8649	18.2154	12.5053	7.07047	15.2259	62.805	7.33926	13.0494	11.9611	11.1482	32.8972	76.3985	20.664	28.0033	17.3992	19.0316	24.7417	7.07047	11.6923	137.299	8.97167	10.0599	10.6041	21.4769	166.391	26.1021	5.166	13.8656	12.2332	197.655	14.6818	22.8373	35.0737	10.0599	28.0033	14.4097	44.8616	1.36034
NET	CUP	skin	pTxpNxpM1	IV	Pat. 5a	ROI 21	2809/12	315.488	25.799	366.513	30.5785	80.9439	15.4433	13.4797	15.6335	21.957	51.1488	6.82837	23.4977	12.9585	9.27059	50.1588	75.5907	20.4917	40.8063	15.6695	24.9467	18.9509	6.94966	14.9319	126.14	16.8103	14.9221	10.4704	12.3389	173.83	26.73	10.4999	17.207	16.1612	181.616	17.2168	22.016	62.2683	12.552	31.2407	14.3058	42.8847	3.6289
NET	CUP	skin	pTxpNxpM1	IV	Pat. 5a	ROI 22	2809/12	358.579	24.2302	368.134	20.7749	90.7952	15.3339	15.0722	12.6599	28.2196	66.5148	7.57732	39.8078	13.3876	11.4699	49.7974	102.839	23.3521	25.2482	13.0793	31.8506	24.8682	7.22605	15.7317	172.063	8.09705	21.7391	14.0471	15.3589	182.641	28.7716	11.4305	18.0078	21.8215	183.185	24.8754	24.198	71.6046	14.5095	31.7645	21.9577	43.8187	5.00017
NET	CUP	skin	pTxpNxpM1	IV	Pat. 5a	ROI 36	2809/12	278.513	21.5045	332.091	29.0515	69.9309	14.5105	17.1975	9.59383	18.3167	72.3174	9.64174	20.0978	9.88561	15.4294	56.8488	114.529	23.3684	66.9609	15.3336	20.0674	20.5899	7.08106	8.46156	251.504	6.97219	15.3336	10.565	20.0717	156.197	26.26	6.04895	17.1714	13.6918	169.845	31.0635	24.6748	86.166	12.9515	21.9748	18.186	37.0123	5.89217
NET	CUP	skin	pTxpNxpM1	IV	Pat. 5a	ROI 37	2809/12	212.071	18.6147	299.794	21.7598	57.7509	9.92497	48.9102	7.71326	14.3299	69.8875	5.34137	19.2955	7.13107	9.11175	47.447	85.1785	19.7483	53.1303	10.809	19.5819	18.4822	4.72529	11.0678	257.787	13.9849	11.8071	8.48027	18.1711	151.675	22.7794	6.4041	12.1829	17.9647	165.767	22	24.5044	64.0348	12.2568	21.6273	14.8412	34.9992	4.18007
NET	GI, colon	lymphe node	pTxpN1	IIIb	Pat. 6	ROI 3	3052/13	166.177	24.4752	1711.16	26.1948	46.3734	25.7661	39.0756	17.6061	30.0581	61.8312	15.0291	46.3734	12.8807	21.0407	537.607	180.778	341.801	907.318	27.0523	38.6468	44.6585	34.3502	13.3095	665.138	17.6061	17.1774	15.4578	34.3502	908.18	51.9563	11.1658	22.3269	28.7719	59.6875	90.6031	323.337	394.619	33.4927	47.6643	24.0465	76.4315	5.58289
NET	GI, colon	lymphe node	pTxpN1	IIIb	Pat. 6	ROI 4	3052/13	177.86	29.7154	1406.33	29.2884	52.2117	33.5334	41.1746	14.0062	22.0743	67.0669	13.1571	51.7897	15.2822	20.3763	539.946	225.4	429.58	910.1	33.1115	35.2315	31.4135	42.4506	19.9492	669.413	20.7983	17.8293	19.5273	33.9605	996.268	50.0917	10.1881	20.7983	32.6844	70.4629	92.1153	302.233	354.445	38.2056	46.2686	26.3194	86.5942	3.39605
NET	GI, colon	lymphe node	pTxpN1	IIIb	Pat. 6	ROI 17	3052/13	154.719	29.4925	1055.75	28.9498	52.1217	17.9976	52.0253	13.1376	32.2386	54.1929	8.8774	40.5161	11.2592	9.3452	623.646	202.355	262.569	452.423	17.3906	38.4092	21.1794	24.4539	14.6624	534.283	15.0694	20.3295	16.3728	17.6298	908.598	45.5011	9.60588	15.8872	39.5984	60.2992	63.4166	162.539	351.739	20.2009	44.8619	19.2225	60.1635	6.15276
NET	GI, colon	lymphe node	pTxpN1	IIIb	Pat. 6	ROI 18	3052/13	126.94	25.646	1067	26.3534	38.0117	18.879	53.1678	16.6853	28.4007	53.9967	7.34581	54.1003	13.4483	14.4094	419.708	147.52	272.595	511.491	17.2033	29.0938	21.5051	21.2371	15.249	417.525	18.0465	17.4642	14.0664	20.3725	790.582	28.9795	8.03537	17.9	37.7009	54.4254	71.8432	212.346	325.974	24.1669	38.3082	13.6591	56.6228	3.08338
NET	GI, colon	lymphe node	pTxpN1	IIIb	Pat. 6	ROI 32	3052/13	187.602	28.7126	1143.64	31.5154	55.9218	18.3844	59.7736	12.855	23.6971	65.8805	12.6724	46.4047	12.8168	17.9597	612.086	250.072	267.909	422.25	23.5272	31.6428	24.4488	20.1213	15.8957	545.895	19.8198	22.1725	16.2355	28.462	844.445	32.5559	9.48733	19.4206	37.5841	53.2505	70.4543	117.704	327.194	24.5252	38.6416	14.3329	56.529	4.33173
NET	GI, colon	lymphe node	pTxpN1	IIIb	Pat. 6	ROI 33	3052/13	190.164	29.002	1190.59	29.9213	52.5402	20.0688	52.5881	15.3244	17.9064	59.9505	13.9254	54.1469	13.7216	16.9711	572.45	239.826	231.96	604.566	20.5364	33.6945	29.7734	18.3421	17.2309	499.797	11.2475	21.3638	11.4473	21.0281	912.764	44.5542	8.87327	19.3733	33.2788	64.4431	70.6304	165.051	290.536	21.5836	40.929	19.1775	47.9716	4.89629
NET	pancreas	pancreas	pT3pN0pM1	IIb	Pat. 7a	ROI 44	3744/12	201.341	55.309	915.96	65.4418	52.966	32.9984	668.58	23.7597	47.1596	56.7169	17.7581	66.079	19.4743	24.3352	401.006	138.941	77.0134	419.627	29.011	67.0244	48.5162	29.2988	30.1826	174.015	29.5763	29.9051	26.8838	55.2371	333.324	29.9257	22.9375	28.8569	45.4743	87.1153	55.8743	135.323	343.22	29.2474	46.4814	34.3035	48.1976	8.69406
NET	pancreas	pancreas	pT3pN0pM1	IIb	Pat. 7a	ROI 45	3744/12	195.367	60.0199	886.325	66.3023	41.5658	29.9841	406.322	29.1664	44.9606	66.5093	17.74	64.5118	32.7786	25.4197	299.075	113.757	80.368	438.924	32.8924	47.9931	44.4845	24.8401	30.2014	160.664	34.1965	28.5661	27.7899	45.5091	256.091	38.1502	15.7942	27.0446	41.0689	97.4456	55.6108	141.878	293.951	29.7357	43.2114	38.3572	59.5438	5.15432
NET	pancreas	pancreas	pT3pN0pM1	IIb	Pat. 7a	ROI 69	3744/12	181.931	57.5019	1106.09	50.327	48.8355	41.1591	148.949	21.7304	36.3759	73.2789	14.2855	93.5177	32.6084	21.9361	348.625	109.128	102.004	777.304	29.5353	48.1926	49.9284	37.9831	32.8913	171.091	18.2844	54.1588	29.7282	51.8957	237.144	28.7252	19.8916	26.4879	25.8064	97.1309	74.7062	273.661	359.181	59.122	53.6959	38.9475	75.1819	8.13924
NET	pancreas	pancreas	pT3pN0pM1	IIb	Pat. 7a	ROI 70	3744/12	171.804	49.4253	1100.12	56.6938	48.7469	32.7241	143.441	28.1369	39.2495	72.3397	20.5454	70.5522	35.1792	17.5842	336.275	111.783	123.865	699.083	35.0177	51.9989	52.4942	38.3773	28.3846	156.147	26.3063	38.0543	27.3939	58.8689	284.912	33.4886	17.4119	38.8726	39.1095	115.746	70.6491	224.481	352.933	75.9362	51.902	35.5884	86.0367	6.89155
NEC	GI, ileum	ileum	pT4pN1pM1	IV	Pat. 9a	ROI 26	708/13	255.837	72.466	952.157	68.4896	95.9063	62.5772	135.34	44.6481	57.9554	274.359	27.5388	162.094	57.8856	62.8213	422.832	146.397	153.652	1108.46	54.2928	89.3137	80.9771	34.5849	45.9213	1574.41	35.6836	80.2795	54.4847	50.0373	212.707	93.4472	29.562	53.7871	89.2091	114.603	94.1274	257.372	211.73	60.275	92.5228	33.1896	94.7901	17.8244
NEC	GI, ileum	ileum	pT4pN1pM1	IV	Pat. 9a	ROI 27	708/13	220.158	52.4728	921.618	73.0739	78.9098	42.4899	152.853	28.7948	56.5361	252.799	35.7009	143.623	43.7607	55.8171	322.445	145.429	285.356	1371.33	61.469	61.7199	69.6292	54.6299	36.2694	1263.96	29.8984	52.6065	33.0588	58.409	173.153	49.6802	27.2397	36.8045	73.8097	152.168	80.5318	319.151	231.345	44.1788	70.2981	42.8076	77.5052	12.6249
NEC	GI, ileum	ileum	pT4pN1pM1	IV	Pat. 9a	ROI 40	708/13	183.765	50.2517	441.163	60.4653	94.5079	37.6596	421.866	27.1587	46.9847	190.82	18.2644	106.265	33.5849	24.1251	301.68	179.763	86.5111	534.54	35.5953	72.3574	61.7936	29.5461	35.3889	1855.78	50.5658	47.7476	42.8292	58.787	214.478	51.8761	18.2105	45.1717	55.9778	127.402	39.8315	156.948	150.872	48.3669	63.2745	45.2346	58.0869	5.94152
NEC	GI, ileum	ileum	pT4pN1pM1	IV	Pat. 9a	ROI 41	708/13	177.269	44.5443	726.681	66.7849	90.7078	35.6039	491.615	29.1829	29.8858	202.448	16.7594	92.5638	24.918	25.4313	287.106	126.951	100.999	899.993	25.3761	46.3767	55.6804	23.212	29.3961	1894.77	42.9569	35.5407	33.9374	48.3669	225.786	52.0158	12.8973	26.2053	42.1197	134.036	48.4459	206.041	200.252	43.5808	57.6075	36.2278	70.7892	16.8305
NEC	GI, ileum	liver metastasis	pT4pN1pM1	IV	Pat. 9b	ROI 50	710/13	143.687	495.04	1201.36	26.7457	34.1153	22.1778	87.1925	15.2512	23.9785	51.7252	10.8617	149.716	26.3142	9.63627	39.0053	48.0951	215.542	498.578	20.5497	30.8303	27.9481	36.94	15.6884	132.975	16.8678	17.6042	16.3155	27.0448	9.23932	30.163	15.2052	13.7324	37.3657	69.9852	20.9237	149.239	331.747	36.405	32.3376	21.8672	73.6614	4.64267
NEC	GI, ileum	liver metastasis	pT4pN1pM1	IV	Pat. 9b	ROI 51	710/13	149.55	474.895	1186.85	32.03	47.4165	34.4076	92.8516	19.8322	27.3861	68.326	16.3958	146.633	28.7298	14.6249	71.23	64.8091	257.744	848.388	27.058	31.0269	48.7415	46.432	17.8013	148.924	27.8072	29.9186	19.4731	25.9001	24.5132	43.8005	14.0739	18.7858	46.2648	79.0625	49.5279	269.174	359.048	42.1101	26.1168	20.5628	70.778	4.8048
NEC	GI, ileum	liver metastasis	pT4pN1pM1	IV	Pat. 9b	ROI 73	710/13	190.417	17.181	307.954	19.0176	44.4802	12.9246	13.4804	10.8396	12.8797	54.7881	7.01119	19.1315	5.00208	4.12525	20.8403	53.5833	23.4086	19.349	13.6427	18.8484	12.9902	8.1849	10.2423	288.615	7.98468	13.3768	10.6739	14.5678	103.67	19.3317	6.91108	9.43111	13.4079	144.908	13.7151	16.028	48.9126	9.45182	18.7379	12.9488	25.9045	2.29219
NEC	GI, ileum	liver metastasis	pT4pN1pM1	IV	Pat. 9b	ROI 74	710/13	172.405	17.1229	294.609	16.8388	39.607	12.7037	14.1744	9.84152	13.7285	58.1286	4.29331	18.1549	7.68049	6.01926	17.1696	50.2756	20.7726	14.365	12.0781	14.9331	14.5843	5.12032	11.7437	302.322	12.7864	10.3593	9.28778	12.2543	87.5993	17.5112	7.56183	10.291	13.7249	151.815	15.1884	13.0417	38.8052	9.72286	15.3502	13.1136	31.5418	2.54938
NEC	GI, ileum	liver metastasis	pT4pN1pM1	IV	Pat. 9b	ROI 75	710/13	186.927	12.9991	274.757	12.7069	47.346	13.3635	13.4321	10.5458	11.2241	50.7555	3.95783	16.7116	7.95535	6.42922	20.8499	51.8811	18.061	11.5416	12.66	9.09543	13.461	4.06607	10.2969	300.211	10.4015	11.9096	9.23614	13.3311	116.404	15.8133	5.0005	10.4087	10.8813	149.64	11.39	17.0796	33.8202	9.37685	21.5281	15.2505	27.0807	1.99876
NEC	GI, ileum	lymphe node metastasis	pT4pN1pM1	IV	Pat. 9c	ROI 12	712/13	172.958	20.3168	383.942	28.1329	88.0416	25.0077	152.641	22.4003	32.8175	115.651	13.0247	49.4915	21.3585	19.7991	153.159	159.409	95.3337	395.919	28.6506	39.0742	29.1746	11.459	19.2751	1662.87	15.1082	14.0665	15.6259	29.1746	218.276	31.2581	16.1499	17.7093	30.2164	88.0416	23.966	154.725	116.692	25.0077	36.9844	17.1916	56.7835	3.6492
NEC	GI, ileum	lymphe node metastasis	pT4pN1pM1	IV	Pat. 9c	ROI 13	712/13	149.911	35.8802	230.19	32.232	79.355	12.0237	147.873	21.8119	33.0785	92.9643	11.0222	42.6104	14.9804	16.8045	223.055	148.463	91.5992	151.032	22.5868	36.0471	36.8698	9.4246	18.6406	1346.81	16.3693	19.1115	13.1742	28.9057	183.294	25.2932	16.5482	19.0817	26.1337	93.465	24.4944	54.9261	97.31	13.9491	39.6536	24.2023	42.4137	3.19518
NEC	GI, ileum	lymphe node metastasis	pT4pN1pM1	IV	Pat. 9c	ROI 14	712/13	156.49	34.9601	374.48	32.1304	91.97	17.6222	171.99	19.8265	38.0487	135.476	9.78377	78.4281	20.6981	13.7819	255.995	154.936	98.7662	355.134	29.2692	45.8745	32.7368	18.2538	16.0684	1474.07	15.3989	27.5196	16.7632	27.7407	188.57	39.1288	15.0452	25.3153	36.0907	90.7131	33.9558	115.182	124.473	19.7823	41.7816	20.5339	50.5105	4.57923
NEC	GI, ileum	lymphe node metastasis	pT4pN1pM1	IV	Pat. 9c	ROI 28	712/13	142.318	21.8266	217.904	20.1167	64.3584	11.3361	125.871	16.3355	21.2454	63.2818	9.86461	32.0861	11.5969	16.6931	156.921	134.882	68.1582	126.597	15.583	33.2297	24.8515	7.9647	15.5606	1114.44	11.1647	19.5802	8.89976	20.7872	192.736	22.0613	7.59217	16.8645	20.3178	78.6822	27.8243	38.7991	66.221	11.4665	31.1026	20.6829	40.4829	2.54811
NEC	GI, ileum	lymphe node metastasis	pT4pN1pM1	IV	Pat. 9c	ROI 29	712/13	166.305	26.6722	413.934	26.4467	88.851	15.1014	114.76	11.6989	19.2009	90.086	12.0217	56.0808	15.9418	22.337	138.614	148.626	79.2787	354.994	18.2888	33.5081	32.1758	14.671	13.3233	1078.85	16.1519	16.8283	14.6249	24.0383	179.152	27.3076	9.58765	20.9329	26.2315	71.5256	34.7892	98.7666	96.7066	15.7881	36.1522	14.3482	36.7313	3.59217
NEC	GI, ileum	lymphe node metastasis	pT4pN1pM1	IV	Pat. 9c	ROI 42	712/13	100.11	24.8275	286.847	32.8146	62.9378	18.2913	378.534	13.1187	18.322	79.4501	11.8422	38.4281	10.253	13.0315	236.223	122.697	68.7614	313.007	18.6758	33.7168	25.8169	9.13026	14.4362	1238.18	15.5999	19.4601	14.4618	28.6673	170.635	20.916	8.81754	17.4044	22.859	83.213	26.3347	84.9662	93.9171	19.0654	27.4728	21.2749	38.2589	2.98361
NEC	GI, ileum	lymphe node metastasis	pT4pN1pM1	IV	Pat. 9c	ROI 43	712/13	98.7013	27.5505	241.344	22.271	76.0172	10.4918	397.332	12.7592	17.0299	73.8891	6.70147	41.3906	13.6383	13.5374	172.076	103.587	76.3151	220.289	15.238	27.733	22.3622	9.25715	14.6808	1242.01	16.4967	9.555	13.7296	28.5065	163.915	17.4622	8.29157	10.8473	19.2733	73.9227	22.564	69.4647	89.2472	15.6079	28.3575	15.6368	37.4273	3.15618
NET	CUP	lymphe node metastasis	pTxpNxpM1	IV	Pat. 5b	ROI 54	7544/10	283.558	32.0629	223.445	35.3351	92.2121	22.2691	16.1064	21.6146	19.0332	73.5107	12.0707	38.4664	18.2743	12.8252	34.6489	82.741	33.7081	29.7678	23.1689	36.2895	31.8175	13.8568	25.4095	191.1	22.9553	21.6783	16.4473	39.6889	121.498	28.7725	10.4074	20.8966	25.1459	187.042	24.1869	27.6364	90.367	24.0506	32.1538	13.8295	43.4247	2.80863
NET	CUP	lymphe node metastasis	pTxpNxpM1	IV	Pat. 5b	ROI 55	7544/10	281.766	29.0187	209.899	28.0804	82.5818	16.0893	16.248	17.3864	17.859	72.9813	8.97261	28.1459	12.8776	8.65869	26.2106	80.0256	26.9696	36.4286	21.0568	27.6319	29.2464	7.99635	12.5879	183.426	17.207	20.2013	16.041	18.9456	118.441	30.6607	10.7802	16.2963	18.542	179.004	24.0891	24.0235	69.4454	17.8693	25.707	17.514	38.9434	5.74026
NET	CUP	lymphe node metastasis	pTxpNxpM1	IV	Pat. 5b	ROI 65	7544/10	246.483	31.3368	310.451	27.2854	86.9627	17.6729	24.8284	16.9555	16.7726	58.3409	8.49652	33.1702	13.8795	10.8926	32.1151	90.4185	28.7859	78.8178	23.2107	30.5256	36.1008	7.37584	15.1643	172.95	14.8783	19.2063	10.8739	22.6574	121.69	22.1322	6.13325	18.7889	23.206	172.95	26.4977	26.7603	53.6003	33.7	30.3568	16.4303	46.8668	4.24357
NET	CUP	lymphe node metastasis	pTxpNxpM1	IV	Pat. 5b	ROI 66	7544/10	277.604	38.6777	319.006	36.1968	74.1207	23.4919	23.4585	22.0893	21.9795	66.4348	8.85002	37.4611	9.85191	12.433	31.569	100.098	28.5491	41.7167	23.0005	27.3802	32.4326	7.00845	19.3651	229.967	14.6657	15.6104	16.9844	22.2658	110.227	24.2505	10.7202	17.3995	23.7018	188.503	26.2733	29.3315	56.1344	30.0948	30.9393	22.5091	51.5353	4.59915
NET	CUP	lymphe node metastasis	pTxpNxpM1	IV	Pat. 5b	ROI 78	7544/10	251.361	29.7359	297.363	31.9893	92.3014	25.9454	16.5251	12.9824	22.6349	58.6588	7.23264	33.0038	8.20835	11.3484	34.6067	118.053	24.145	18.2016	19.4832	27.5444	23.3628	6.2066	16.0682	252.817	16.8	20.366	16.2734	26.6849	119.261	32.3146	9.08727	21.938	23.6377	175.845	23.1925	25.3568	87.1634	21.2333	26.6926	28.3072	47.562	3.94156
NET	CUP	lymphe node metastasis	pTxpNxpM1	IV	Pat. 5b	ROI 79	7544/10	214.492	28.7017	452.221	35.4936	100.508	18.0809	14.5631	14.5799	17.4841	54.9195	8.10742	32.0935	10.9192	9.99033	39.5032	117.598	29.2355	94.843	20.6867	30.5678	21.044	10.646	12.9408	248.01	14.5295	21.7291	19.056	19.9975	121.716	20.216	8.078	18.0011	20.3337	168.936	33.5224	44.0423	111.554	19.9092	23.9608	22.5991	39.0619	4.1819
NET	pancreas	liver metastasis	pM1	IV	Pat. 11	ROI 46	8457/11	194.083	58.2718	1632.04	78.1307	45.0189	43.1228	173.327	25.7513	54.4998	82.1881	17.7384	58.2106	25.6902	27.1174	181.523	132.61	67.9974	259.715	38.209	55.1727	50.5444	24.895	36.3536	260.857	57.864	45.4879	42.4703	91.0166	171.594	34.5186	24.059	52.1143	42.9597	125.556	43.6325	67.61	207.866	41.512	70.4033	45.7122	70.4237	10.4596
NET	pancreas	liver metastasis	pM1	IV	Pat. 11	ROI 47	8457/11	181.251	58.4753	1770.81	63.5575	47.8288	38.8094	111.286	21.8755	51.4647	78.8041	23.2013	70.9096	26.0537	32.8434	126.733	93.7091	49.0341	203.067	33.3858	67.7156	53.4534	21.1724	43.751	226.127	47.0856	37.0417	48.1301	77.3376	168.054	56.125	24.2258	31.6783	52.9713	102.849	50.9826	64.823	214.496	34.2094	61.3679	66.8519	64.2806	19.7663
NET	pancreas	liver metastasis	pM1	IV	Pat. 11	ROI 59	8457/11	107.413	24.6209	1343.19	31.1771	39.3559	23.5798	37.4237	26.3842	27.294	81.9008	11.7055	56.7359	25.9059	11.3866	92.6871	67.7661	22.5105	176.482	26.9001	30.7644	32.3683	9.67015	23.1671	179.428	28.0256	29.7139	22.8576	28.1006	102.62	35.1164	10.0453	22.8951	28.7478	96.739	30.2016	47.4691	201.141	20.5127	28.1288	22.0134	31.4678	7.9162
NET	pancreas	liver metastasis	pM1	IV	Pat. 11	ROI 60	8457/11	109.468	24.9892	1335.32	29.0969	28.8777	22.7686	42.8686	24.8463	29.2018	73.7478	12.1325	33.0521	15.9828	18.3273	124.25	52.2182	31.4796	248.92	25.3037	23.1689	42.964	10.6647	25.2561	190.24	30.0595	24.2077	13.1236	35.7016	101.949	25.6373	16.5451	17.0502	39.0183	116.759	25.847	68.0294	191.07	31.4129	37.8937	22.6733	35.7207	8.14867
NEC	bladder	bladder	pT3pN2pM1	IV	Pat. 12	ROI 52	9030/06	226.525	33.586	1630.78	42.1976	51.2463	33.9275	28.4163	25.2271	33.5655	158.485	16.9911	80.8099	24.6876	13.6174	69.3027	114.492	115.215	859.435	32.3499	42.2113	45.3186	20.7881	38.1957	218.05	49.0473	322.413	25.9441	32.6163	309.39	35.9831	19.4427	30.2192	53.3156	197.541	47.101	178.42	861.92	18.8145	42.5869	34.9382	69.9652	5.53848
NEC	bladder	bladder	pT3pN2pM1	IV	Pat. 12	ROI 53	9030/06	216.333	39.6626	2370.66	47.721	49.4554	63.8377	31.1667	29.0255	46.3472	146.049	24.0907	116.624	38.8414	16.4314	155.135	113.899	268.283	1968.83	36.6695	40.6373	67.7902	48.9489	37.3295	243.271	110.991	465.989	31.3509	34.5589	282.895	33.1238	22.3716	34.7738	63.2237	172.994	92.3567	436.78	1176.06	64.9582	56.378	43.7532	73.3926	7.22184
NEC	bladder	bladder	pT3pN2pM1	IV	Pat. 12	ROI 63	9030/06	239.856	44.0867	3406.89	40.7152	44.6242	42.8245	24.8159	26.4987	42.0182	117.716	17.9969	85.8361	22.911	19.4051	56.0768	108.543	127.474	919.731	36.1166	53.0209	48.4866	14.6488	32.897	229.73	65.572	101.987	23.0104	41.8371	341.288	25.0087	13.5912	22.204	44.7762	178.999	47.5809	196.687	1371.22	52.2963	41.5683	34.6032	105.808	6.15869
NEC	bladder	bladder	pT3pN2pM1	IV	Pat. 12	ROI 64	9030/06	241.481	47.6702	2418.75	33.386	39.9578	21.3987	20.3368	19.9514	33.5512	102.148	10.0406	41.0866	15.6292	17.1158	24.9933	101.46	51.6188	257.441	26.6648	39.0061	34.8727	10.249	14.6499	212.5	27.8092	26.712	18.3507	36.8234	319.564	25.0366	13.8161	13.5448	25.4338	200.104	22.6808	55.3983	852.262	39.8713	29.2526	20.797	98.6204	4.73123
NEC	bladder	bladder	pT3pN2pM1	IV	Pat. 12	ROI 76	9030/06	185.771	34.6448	2843.32	30.3189	27.6145	29.2295	22.8706	17.4427	28.3808	121.554	10.3048	52.5372	20.5082	14.8459	50.2381	93.3572	85.6682	634.493	28.1972	30.1416	29.0839	13.8579	23.3393	279.932	50.2508	67.2248	15.5806	30.3696	273.01	22.1739	13.2562	19.6341	29.0079	173.477	32.3583	135.267	1132.85	24.587	37.6722	36.0952	54.6779	6.11192
NEC	bladder	bladder	pT3pN2pM1	IV	Pat. 12	ROI 77	9030/06	194.548	32.5559	2657.22	25.1654	38.2554	28.1815	14.4483	17.7416	31.5912	111.334	9.75236	32.9052	16.034	14.4872	25.3539	94.9954	67.4238	402.669	20.5803	21.6171	26.0691	16.1504	18.3515	277.828	19.7764	59.7061	19.9538	24.6276	319.028	22.166	14.8531	15.5295	30.194	180.571	26.2964	92.068	1098.51	15.1746	34.5352	28.1094	69.5084	6.35372
NET	pancreas	liver metastasis	pT3pN0pM1	IIb	Pat. 7b	ROI 48	9707/12	169.578	28.8383	577.941	31.3294	21.3201	15.5614	290.497	11.0999	20.7636	51.1099	8.0433	35.3645	13.6673	11.9213	308.334	120.744	34.9471	189.273	14.7042	23.2232	20.2698	11.2346	14.4842	105.097	22.1325	13.6808	17.1548	26.5267	170.368	22.0293	9.64567	17.1234	23.1065	67.3312	24.6057	67.1382	169.668	19.9691	31.5987	17.0337	39.5342	2.51802
NET	pancreas	liver metastasis	pT3pN0pM1	IIb	Pat. 7b	ROI 49	9707/12	179.905	20.868	546.54	22.4231	19.5143	17.4392	105.698	14.4741	23.0274	34.6441	11.7385	42.6635	17.5094	11.762	275.977	109.783	48.8278	179.526	16.151	25.421	27.4867	11.0968	18.8725	91.3929	17.8701	22.1655	11.9119	21.7299	156.049	17.6968	9.7665	14.4132	23.1913	75.7103	30.8874	83.5094	176.495	14.9378	26.1236	14.1509	36.2508	5.08701
NET	pancreas	liver metastasis	pT3pN0pM1	IIb	Pat. 7b	ROI 61	9707/12	219.793	31.1438	730.526	23.2325	20.2111	17.0803	132.295	14.5511	18.4384	44.665	10.6775	35.9744	17.053	11.7029	448.847	126.735	37.0682	177.475	21.0633	29.9179	29.362	11.352	14.1136	123.905	12.4594	22.2938	16.7431	23.1277	191.092	20.7215	8.62676	14.3232	15.1299	81.7924	25.1283	64.0194	190.568	23.784	28.6283	16.2646	59.3938	2.93027
NET	pancreas	liver metastasis	pT3pN0pM1	IIb	Pat. 7b	ROI 62	9707/12	195.171	25.1025	758.707	20.8953	23.0451	17.774	120.804	17.1805	21.3613	44.4811	8.59025	39.9794	15.5011	10.2828	449.129	136.094	35.5832	209.753	23.2121	28.2414	26.8566	10.7928	13.0832	145.555	14.8373	23.0143	11.0829	24.5662	185.024	16.2529	10.6389	16.5958	22.3373	83.423	27.5468	75.967	198.411	25.9818	27.8502	19.2379	63.7191	4.99852
NET	pancreas	liver metastasis	pT3pN0pM1	IIb	Pat. 7b	ROI 71	9707/12	204.928	36.3313	726.658	22.6509	20.0818	20.9328	115.47	15.0132	25.798	45.5212	8.71352	34.7042	20.1139	9.53777	417.045	137.5	36.5293	228.634	18.7062	25.4822	31.9853	13.0168	19.386	120.041	13.2683	32.6275	19.8623	31.1931	195.722	18.7383	9.24339	13.9427	19.3271	75.0444	27.2699	86.3056	201.754	26.0442	33.4678	19.4823	55.7387	6.29964
NET	pancreas	liver metastasis	pT3pN0pM1	IIb	Pat. 7b	ROI 72	9707/12	201.81	30.5684	728.569	19.3445	22.438	24.3813	121.867	12.7364	23.3974	44.5725	9.38343	32.6046	16.6033	12.5406	442.5	124.168	39.5847	211.531	22.8149	31.5718	28.4831	10.0198	17.6264	124.951	13.0644	25.6539	10.289	26.393	197.429	18.762	8.34083	17.039	24.3715	77.4806	30.5977	81.6168	216.01	32.4431	23.089	17.6802	49.252	4.79206
NET	kidney	kideney	pTxpNx		Pat. 15	ROI 90	E12689-10	77.5453	35.433	2317.54	42.5332	29.3555	29.5366	122.246	21.8255	29.0252	49.3121	12.9649	51.0769	85.8628	14.938	820.118	184.193	61.9376	417.965	27.5273	32.7631	26.0521	34.6184	18.5446	271.558	31.7901	34.2202	21.6309	25.4004	362.439	28.4414	15.5579	17.7527	36.9852	82.2335	48.3165	118.264	615.181	19.5854	29.256	29.2334	45.2981	7.84685
NET	kidney	kideney			Pat. 15	ROI 91	E12689-10	83.8367	27.0169	2347.11	47.1141	27.4805	29.0839	161.742	21.1141	26.7237	59.4827	12.7943	43.3018	89.5409	16.2471	807.902	174.825	50.9784	236.701	27.5562	32.4421	26.525	22.7553	28.0102	262.999	29.6278	34.5611	24.3635	29.0177	352.445	24.8932	13.9058	21.7715	27.3102	74.2067	26.369	66.9984	604.173	25.371	36.7037	34.0029	57.4299	6.46572
NET	kidney	kideney			Pat. 15	ROI 112	E12689-10	91.4315	43.9441	2409.17	43.7725	35.0772	27.0597	166.734	29.8437	51.1766	54.647	12.689	61.9953	87.4163	18.1027	1100.27	182.794	54.9172	377.377	30.5	55.7709	32.7221	27.0554	27.9133	199.507	39.6415	37.3508	19.9559	23.9496	346.148	27.6259	18.2914	31.8213	40.1477	82.2386	41.5032	118.487	668.959	16.8544	50.1342	23.7737	58.5978	5.7697
NET	kidney	kideney			Pat. 15	ROI 113	E12689-10	95.93	39.5437	2272.8	41.8293	39.3767	32.0432	195.665	23.2431	40.7904	52.6544	11.0328	57.1522	103.125	15.0499	1082.35	199.996	41.3364	344.608	28.5924	54.2514	31.811	31.538	30.8495	196.606	30.6458	33.1718	28.6576	34.2922	351.416	22.7175	12.9966	31.6114	38.2033	79.8127	40.4686	110.198	709.473	18.9896	44.9176	22.1715	61.3119	6.22123
NET	kidney	kideney			Pat. 15	ROI 132	E12689-10	108.1	39.3684	2319.19	43.6656	29.9144	25.978	172.575	14.6755	42.2548	40.7021	16.6579	52.102	76.0935	23.3834	873.089	233.899	60.5991	406.575	30.5874	42.3156	26.2294	21.3443	24.028	155.564	26.9631	38.1927	30.6969	20.2051	303.632	18.7295	18.6362	27.2712	36.9238	67.8842	50.1844	107.001	533.603	21.2227	35.209	20.0997	48.5182	6.9526
NET	kidney	kideney			Pat. 15	ROI 133	E12689-10	84.368	32.3534	2002.26	52.1369	33.1967	29.046	491.174	16.3843	31.5233	47.8289	13.4963	46.4614	78.3823	17.8435	801.653	165.747	47.191	345.201	24.6157	39.8771	32.3534	27.5474	19.3116	172.856	32.4408	27.128	26.3197	36.4386	301.741	30.2126	12.5176	23.3792	32.0083	65.6157	38.8023	107.367	487.508	34.4812	38.9945	29.1727	51.5907	9.682
NET	pancreas	pancreas	pTxpNx	III	Pat. 16	ROI 36	E20190-05	239.853	120.471	3530	43.179	24.4401	20.9816	187.629	15.9301	30.4034	97.8758	15.5947	47.6646	18.9065	36.5868	91.2942	110.746	43.3676	141.422	39.5318	47.5912	28.2026	15.9511	19.2314	100.706	21.4952	40.0034	23.7065	21.2541	186.875	40.2969	19.3677	30.5397	49.1737	31.7764	40.255	50.2218	490.815	20.248	33.0969	23.6751	41.5021	8.38427
NET	pancreas	pancreas		III	Pat. 16	ROI 55	E20190-05	175.314	128.49	5873.56	25.4537	23.4041	27.0854	190.102	14.0157	27.7003	80.0817	18.2645	42.6934	12.9988	9.12832	119.701	65.5063	50.2846	477.116	25.5483	29.1822	32.1304	18.5325	16.4672	111.944	12.0765	30.3568	17.9571	23.1203	196.156	24.2555	13.5112	18.0596	24.3264	37.27	36.3004	173.509	613.45	22.4661	28.8354	30.0415	28.8827	9.25444
NET	pancreas	pancreas		III	Pat. 16	ROI 56	E20190-05	154.011	129.017	6090.34	37.1067	35.2909	25.6809	192.709	20.4305	24.756	47.8525	14.1463	31.0402	13.5002	11.1538	100.84	54.9256	41.1738	95.8614	26.8099	29.714	27.0955	13.2077	17.8189	64.6036	18.2881	21.8927	14.3503	24.0147	211.596	22.3484	14.772	17.7644	24.3479	32.8697	29.0067	46.2134	538.306	17.4516	23.2189	25.3001	32.142	5.72652
NET	pancreas	pancreas		III	Pat. 16	ROI 77	E20190-05	191.656	159.584	3736.45	47.5525	34.7846	37.8011	299.476	21.1054	30.354	139.578	15.0304	76.1364	25.9758	18.5497	139.117	65.568	67.401	253.222	41.1738	45.2692	45.8976	20.5817	29.1076	204.434	37.5288	31.5271	21.849	24.9913	182.459	36.827	15.0827	31.3491	29.359	99.0014	24.8341	85.8564	629.799	44.8502	46.4632	29.5475	50.1187	6.90245
NET	pancreas	pancreas		III	Pat. 16	ROI 78	E20190-05	181.52	94.6223	4272	40.1569	46.6242	27.2855	299.496	25.0241	30.2656	161.314	13.6745	77.9783	23.4706	16.9187	124.243	55.7652	87.8167	392.385	32.3157	38.2019	45.7894	28.4797	21.6953	201.07	21.2831	26.0597	15.8831	26.0386	174.017	31.1955	18.6729	27.6448	33.996	81.212	39.2692	127.731	665.854	41.7948	31.7028	22.7309	46.117	5.60083
NEC	GI, rectum	rectum	pT3pN1ccM1	IV	Pat. 39	ROI 41	E25069-13	161.181	34.2409	2369.65	53.7494	60.3925	31.7519	113.671	25.9161	24.3689	105.178	14.0428	55.9694	49.5955	14.211	22.9562	136.442	58.0548	627.553	29.2797	42.4816	31.1464	22.2667	19.3067	108.222	53.0767	94.0784	21.7117	23.4775	265.3	36.2422	13.1515	20.4672	32.7777	83.8868	48.7882	139.52	770.168	39.3703	42.3807	39.5721	31.4996	12.4788
NEC	GI, rectum	rectum	pT3pN1ccM1	IV	Pat. 39	ROI 42	E25069-13	147.692	51.3995	1939.25	67.1637	57.087	34.6756	35.6776	26.5042	29.0445	97.055	15.0444	52.6415	68.0105	14.0283	19.4054	145.9	50.4398	325.573	29.849	59.4721	42.6071	31.5849	18.0364	81.7848	52.3592	32.601	32.1212	29.3409	257.83	33.1091	4.71374	28.0284	30.103	56.0568	48.1253	55.8169	815.336	49.9318	39.4176	37.7381	38.8248	9.2299
NEC	GI, rectum	rectum	pT3pN1ccM1	IV	Pat. 39	ROI 63	E25069-13	106.794	20.7138	1436.66	74.3839	49.2978	29.2945	34.0494	23.0366	24.2117	101.547	14.21	43.7504	49.3524	9.89235	34.8965	99.1148	90.2882	327.705	28.8026	31.18	53.0962	24.7035	26.7531	100.973	71.9791	88.6212	27.6275	17.6532	252.993	35.771	12.3244	25.3594	32.4371	67.7708	32.765	79.0022	527.355	25.3047	42.9306	19.7027	37.8751	11.0128
NEC	GI, rectum	rectum	pT3pN1ccM1	IV	Pat. 39	ROI 64	E25069-13	139.172	28.6423	1121.38	47.168	50.2259	25.0747	27.8778	23.7242	35.5607	97.8781	14.1428	31.904	45.9194	15.4806	16.5891	81.3145	47.3336	213.479	27.3936	31.4071	33.2801	23.4948	20.1439	69.1339	40.8484	34.2357	13.1362	23.0744	284.346	25.5079	20.1056	20.4114	30.8592	57.1699	17.5192	29.05	460.086	40.1221	35.255	20.8192	29.7508	7.4791
NEC	GI, rectum	rectum	pT3pN1ccM1	IV	Pat. 39	ROI 145	E25069-13	148.742	28.5415	1900.89	49.1737	45.6522	19.4962	35.8969	33.4546	32.8156	85.7096	18.6869	36.8767	49.1169	5.79349	36.9335	128.195	76.3094	386.659	40.1285	74.1369	26.6813	16.4859	23.6994	92.3125	40.7391	41.8892	35.8117	45.6522	229.738	42.2442	15.3641	47.8673	41.0373	74.4208	34.1646	136.445	849.514	33.5824	33.3126	38.5807	62.3795	18.5591
NEC	GI, rectum	rectum	pT3pN1ccM1	IV	Pat. 39	ROI 146	E25069-13	180.934	72.7528	3975.43	119.451	87.282	91.6067	50.1281	56.0292	23.6047	128.739	34.9384	112.804	77.2692	26.5873	70.6011	135.216	201.982	1670.29	56.2636	99.2122	70.7502	61.2061	40.7756	138.923	82.233	414.936	34.214	65.4456	241.693	77.5249	32.8719	51.5128	120.495	104.517	132.191	464.34	1614.66	91.3085	77.5249	101.897	70.4094	8.73459
NEC	CUP	liver metastasis	pTxpNxpM1	IV	Pat. 18	ROI 102	E26249-13	171.838	57.8945	463.237	95.2602	97.1264	84.0626	46.697	46.697	74.7111	132.626	24.2816	52.2957	33.6129	42.9644	543.547	76.5773	95.2602	211.069	65.3798	82.1761	74.7111	52.2957	48.5632	197.985	50.4295	26.1479	28.0141	56.0282	72.8448	48.5632	28.0141	35.4791	48.5632	100.859	70.9786	106.458	311.928	56.0282	63.5135	50.4295	76.5773	3.73251
NEC	CUP	liver metastasis	pTxpNxpM1	IV	Pat. 18	ROI 103	E26249-13	157.837	68.2473	507.645	76.7972	106.646	51.1909	34.1345	42.6627	66.1152	157.837	25.6063	72.5114	40.5307	29.8704	531.119	68.2473	59.7191	302.881	46.9268	63.9832	55.455	32.0025	29.8704	168.497	25.6063	21.3205	23.4525	51.1909	68.2473	46.9268	34.1345	29.8704	55.455	85.3254	57.5871	136.516	307.145	51.1909	34.1345	78.9293	53.323	6.39614
NEC	CUP	liver metastasis	pTxpNxpM1	IV	Pat. 18	ROI 124	E26249-13	161.422	44.982	895.548	49.0412	73.7771	35.472	52.7855	18.5561	40.5749	138.922	36.9962	94.2385	13.4532	45.7773	413.238	77.7866	72.3523	588.759	38.6862	89.7486	55.0719	20.5443	39.0507	139.287	47.8151	103.136	30.1371	35.9359	65.0955	36.6649	19.1526	50.5157	57.789	85.9711	104.792	210.43	390.838	58.9985	66.2553	33.8649	45.4128	7.77037
NEC	CUP	liver metastasis	pTxpNxpM1	IV	Pat. 18	ROI 125	E26249-13	210.553	40.7248	426.961	66.5969	96.6874	40.5644	52.2734	25.9683	45.4886	163.316	23.017	78.9154	24.3804	27.6364	367.71	51.6479	77.6322	283.213	44.5744	54.1661	44.3177	18.59	28.6148	127.403	39.9549	93.3832	30.0103	23.9633	65.6185	14.7565	17.3389	33.122	52.3215	60.5339	60.3735	97.2167	257.678	33.7315	68.3131	27.2515	52.0649	11.2599
NEC	CUP	liver metastasis	pTxpNxpM1	IV	Pat. 18	ROI 143	E26249-13	92.6238	27.6596	592.103	48.4934	96.1503	25.8834	68.5527	15.2781	25.331	131.436	9.39198	56.641	16.0474	9.76373	230.612	37.222	68.2119	395.754	21.758	46.5468	31.9916	16.254	16.1713	137.983	30.9899	74.2116	15.8409	26.5805	69.7041	17.8133	9.51073	22.9249	33.587	71.8004	51.7772	129.164	273.07	37.6092	37.9139	26.6011	38.9981	5.79318
NEC	CUP	liver metastasis	pTxpNxpM1	IV	Pat. 18	ROI 144	E26249-13	89.038	33.8414	705.561	33.4566	70.4724	33.1488	58.727	22.5962	25.559	111.086	15.3527	56.0047	14.7274	14.2561	228.963	43.4801	90.885	574.515	33.2835	45.6156	26.9153	11.3029	15.6702	124.361	121.744	100.11	17.6229	25.4147	49.6174	14.1695	12.6112	25.838	43.1242	45.0289	68.3177	151.651	289.701	48.3957	33.4277	28.9162	34.7937	10.1293
NET	bile duct	bile duct	pT3pN1cM1	IV	Pat. 19	ROI 96	E26967-05	217.708	92.4967	694.439	91.7278	88.5122	58.0761	49.1564	36.0564	66.9119	134.467	25.8504	104.772	54.3992	38.2933	173.012	113.426	114.544	198.233	48.4853	77.761	50.848	25.8225	51.9385	196.29	52.6935	82.7661	42.1101	76.6845	52.8473	60.4948	39.9011	64.5632	68.3939	88.8338	67.7088	105.918	480.673	45.06	64.4234	75.0487	49.8694	7.88515
NET	bile duct	bile duct	pT3pN1cM1	IV	Pat. 19	ROI 97	E26967-05	254.507	78.5481	705.391	80.1157	59.6981	45.5638	45.5638	37.7	59.6981	113.113	26.701	51.8471	62.8462	40.8481	120.964	92.6952	69.1295	238.792	45.5638	86.4119	65.9814	31.4167	34.5648	186.945	21.9981	29.849	29.849	62.8462	42.4157	59.6981	21.9981	61.2657	36.1324	80.1157	42.4157	144.53	410.036	53.4148	40.8481	58.1305	59.6981	10.999
NET	bile duct	bile duct	pT3pN1cM1	IV	Pat. 19	ROI 118	E26967-05	286.111	149.59	734.061	102.388	76.9272	41.6731	53.2617	44.7462	79.3541	126.441	25.7621	118.643	69.7185	40.1222	256.285	103.249	117.279	339.301	75.4338	113.775	65.3673	28.4043	64.6063	192.196	27.1263	64.4914	55.6312	80.4598	55.4732	51.5672	35.5126	70.3359	96.3565	98.8121	60.6285	151.471	582.332	44.2005	97.5197	57.9144	47.2018	6.92159
NET	bile duct	bile duct	pT3pN1cM1	IV	Pat. 19	ROI 119	E26967-05	288.135	107.18	808.566	80.8607	76.8662	60.7652	32.3388	61.5723	108.685	134.198	35.4441	117.618	60.9431	47.0992	238.273	112.844	117.481	348.312	66.8253	102.133	76.7294	51.6819	68.4942	150.408	63.6927	77.7554	35.1705	79.0276	25.198	70.6146	51.2989	57.7967	95.0055	131.024	78.2889	177.809	561.155	64.8554	97.1259	91.4214	77.5639	8.12574
NET	bile duct	bile duct	pT3pN1cM1	IV	Pat. 19	ROI 138	E26967-05	217.605	80.4954	1004.12	106.72	58.7924	41.5699	132.574	36.9388	62.3548	145.083	26.8409	89.456	47.667	33.719	201.341	148.399	111.447	362.195	46.516	92.9225	39.5832	25.5119	58.6417	153.249	77.8236	43.1044	44.7623	78.8923	46.4749	60.2722	30.6636	61.4642	71.4525	88.0174	79.3444	152.715	410.657	56.6961	79.8925	80.9886	48.9001	12.8656
NET	bile duct	bile duct	pT3pN1cM1	IV	Pat. 19	ROI 139	E26967-05	197.227	78.7224	1151.14	138.948	82.7815	62.6347	182.146	41.7125	64.4332	127.563	35.8549	120.814	55.4406	43.2305	265.884	139.344	125.038	640.009	65.3738	115.93	56.6617	37.6204	51.3156	222.934	70.1753	70.2083	47.8341	80.9334	41.2505	63.0967	39.32	68.1293	80.9994	79.4814	81.6759	208.562	530.481	76.6599	86.791	63.5422	56.5297	14.6687
NET	pancreas	lymphe node metastasis	pTxpN1cM0	III	Pat. 20	ROI 38	E28494-13	188.813	123.481	3880.95	177.349	259.151	136.534	262.639	161.741	141.264	102.866	91.4022	205.422	129.455	67.1273	640.472	279.731	173.757	5741.28	80.9395	186.983	61.8096	59.5996	100.553	240.608	124.241	122.445	76.2088	71.2019	48.7225	89.7793	44.7515	133.806	120.926	184.6	264.262	1152.9	1691.75	180.56	116.609	123.516	100.622	33.391
NET	pancreas	lymphe node metastasis	pTxpN1cM0	III	Pat. 20	ROI 39	E28494-13	160.625	73.2643	4354.1	172.904	159.511	173.842	263.986	152.536	88.3861	102.717	93.5146	293.087	105.295	33.2327	713.653	226.826	287.665	5279.25	64.6484	189.286	68.4289	79.0082	42.2882	226.035	140.609	346.394	112.974	91.8148	27.0785	106.702	49.7611	79.5944	151.833	158.72	302.318	1405.09	1727.4	200.07	139.759	204.671	97.6467	32.4707
NET	pancreas	lymphe node metastasis	pTxpN1cM0	III	Pat. 20	ROI 40	E28494-13	141.15	90.9797	3202.56	114.343	140.078	140.14	210.478	113.374	77.2255	89.0619	67.1212	284.549	57.4912	44.2938	429.72	226.831	234.584	3314.37	58.3161	152.595	70.9361	90.7322	64.8323	167.937	86.4843	77.6792	68.1729	65.884	17.6515	52.8722	27.5908	67.9255	85.9276	146.966	216.933	921.984	1203.52	131.356	75.6377	121.787	71.266	21.1777
NET	pancreas	lymphe node metastasis	pTxpN1cM0	III	Pat. 20	ROI 61	E28494-13	132.366	60.0552	3508.08	72.9458	169.406	122.574	49.4617	146.511	63.2741	68.8958	146.013	262.421	93.1506	31.826	551.604	275.402	191.303	5646.9	48.4039	185.198	80.7738	62.4581	71.1021	240.78	64.3471	66.6139	63.5915	38.0672	29.6045	62.7905	35.0146	57.1235	75.137	234.342	306.23	1226.76	1821.56	93.7702	154.037	66.3872	66.3116	18.1042
NET	pancreas	lymphe node metastasis	pTxpN1cM0	III	Pat. 20	ROI 62	E28494-13	115.536	45.0941	3170.74	99.6088	178.3	99.2894	57.4686	98.664	50.1237	75.3652	119.315	226.708	102.816	23.1525	493.946	304.282	171.794	6715.89	52.8781	141.509	69.0848	39.7051	55.9917	215.917	73.2363	80.9005	49.5116	57.9876	16.5394	55.2332	26.7717	49.006	78.532	250.313	364.864	1459.4	1625.25	105.996	144.743	88.2454	87.5535	15.6346
NET	pancreas	pancreas			Pat. 21	ROI 35	E28967-06	349.782	65.53	2216.15	68.4521	62.3842	38.2946	157.89	34.6035	43.5934	76.5472	26.075	69.263	35.6661	45.2013	88.7807	122.322	108.089	642.801	43.2859	56.6379	48.1094	25.5297	36.8685	168.837	20.119	58.064	29.8639	40.0702	197.219	33.4291	26.1868	39.3012	36.6867	117.54	57.309	138.666	432.733	71.1225	71.7097	72.0173	61.056	15.9386
NET	pancreas	pancreas			Pat. 21	ROI 53	E28967-06	181.321	52.1231	1758.74	95.1095	50.7838	39.7574	132.353	39.9775	43.4084	68.8553	48.5088	87.7525	31.5564	29.0796	71.8825	86.6883	105.365	936.271	53.5358	56.1227	46.1787	34.6203	33.336	209.153	45.1146	58.2876	32.2719	54.3063	135.326	57.0033	22.5848	55.2053	42.6011	103.806	46.9493	335.819	433.974	65.6446	53.8844	45.5183	52.6735	13.5949
NET	pancreas	pancreas			Pat. 21	ROI 54	E28967-06	197.078	38.0093	2149.15	64.1977	55.0038	33.3803	127.499	35.3664	42.8305	69.2913	14.752	81.8489	29.9045	18.5321	63.525	75.8744	99.0036	1263.36	48.9972	55.9488	53.7063	54.347	28.9434	196.421	40.508	45.2652	26.4928	54.4592	159.117	50.9994	20.4542	33.0439	49.5578	94.3745	49.9583	417.974	493.816	55.212	39.8673	37.3686	51.4159	8.87364
NET	pancreas	pancreas			Pat. 21	ROI 75	E28967-06	309.189	75.6917	832.804	117.165	92.2124	75.1524	172.61	63.681	80.643	105.204	33.7279	131.921	56.5727	38.6792	69.8089	70.6913	97.2618	231.095	83.0942	123.881	77.7506	45.3464	84.5158	189.67	33.1886	87.4082	57.308	73.0934	107.017	95.497	40.0028	98.0462	88.8299	94.5656	55.0039	124.274	279.383	170.944	87.3592	73.0444	70.2501	20.2956
NET	pancreas	pancreas			Pat. 21	ROI 76	E28967-06	311.769	116.472	812.805	139.193	97.405	68.7744	159.052	67.9825	102.217	110.441	45.0171	256.335	63.7183	79.6175	66.3377	68.2261	117.873	310.855	93.5673	123.355	103.253	66.2768	80.3485	209.003	63.0483	153.874	86.2573	73.1603	143.823	72.6121	67.617	103.558	90.0341	119.822	86.1355	194.384	313.597	123.782	102.461	108.004	83.4552	16.3865
NET	GI, duodenum	duodenum			Pat. 22	ROI 86	E32007-11	91.0203	39.1265	690.999	44.2247	31.8587	37.7814	78.741	28.6262	31.0452	85.4122	15.6636	49.8545	18.1368	20.9246	48.0213	53.2823	267.431	208.899	31.7286	31.6526	27.2703	27.292	33.1496	186.629	50.9501	30.7523	28.2465	35.8614	200.774	31.7177	19.5795	35.3841	25.5889	65.9303	50.0281	84.924	141.081	35.2756	34.6573	40.1353	34.7984	6.41079
NET	GI, duodenum	duodenum			Pat. 22	ROI 87	E32007-11	86.6026	35.25	665.44	33.3953	28.9569	44.695	101.344	16.3278	29.6966	71.958	16.51	75.2922	31.4548	20.8091	55.3729	71.5184	254.169	83.0969	25.4083	40.203	41.468	23.307	27.3059	192.696	51.9101	35.2393	30.4899	37.3513	196.094	36.8903	20.3159	32.6127	47.2144	80.674	31.8837	51.1168	151.281	34.8748	37.8015	45.8528	37.0296	9.25205
NET	GI, duodenum	duodenum			Pat. 22	ROI 108	E32007-11	95.6998	31.4618	842.287	38.0171	28.1842	24.9066	83.9038	17.6969	33.4306	67.5157	7.20964	33.4306	16.3881	14.4193	28.1842	64.8924	218.275	180.912	26.221	47.8499	32.1162	19.6657	17.0425	180.912	27.5298	17.6969	17.0425	22.289	197.955	19.6657	17.0425	22.9434	24.2522	70.1389	37.3627	64.8924	131.094	21.6289	18.3513	24.2522	43.9179	4.58642
NET	GI, duodenum	duodenum			Pat. 22	ROI 109	E32007-11	95.988	31.1816	745.283	47.8084	18.7671	23.7403	78.3343	13.4413	36.396	72.2848	12.2165	51.9961	21.7671	11.8701	57.359	57.1487	262.467	296.723	26.1094	30.6929	32.7032	22.1444	20.0722	151.912	44.1156	33.5692	18.9712	34.6393	199.392	25.2248	19.4166	22.5836	27.396	79.7199	38.9259	110.648	183.353	31.6764	23.0413	32.0537	37.7259	7.62065
NET	GI, duodenum	duodenum			Pat. 22	ROI 127	E32007-11	97.4342	33.2596	643.42	38.6747	27.4103	28.1485	83.087	14.6139	24.7989	75.8297	9.63921	41.5714	15.656	28.5579	51.5146	103.984	214.078	90.7723	31.5972	43.5563	33.8675	10.7805	24.4578	130.824	29.5007	31.1444	26.5854	22.4481	184.144	29.4076	14.8434	18.441	30.4559	73.547	36.0633	32.3602	113.797	22.4171	36.0137	24.1414	31.56	4.98708
NET	GI, duodenum	duodenum			Pat. 22	ROI 128	E32007-11	161.068	47.8341	729.327	37.9377	32.5341	32.1277	105.331	20.6283	36.7486	79.8113	18.3178	51.2057	28.1917	39.1568	58.8068	84.5451	229.357	70.833	29.4636	53.1473	39.488	15.2172	29.4711	135.894	26.6489	49.4522	27.9735	37.6743	216.375	21.2153	23.1193	41.0157	44.8614	72.6693	56.9479	34.8747	113.497	26.7167	47.503	37.4786	43.1756	11.9661
NET	pancreas	pancreas	pT2pN0pM1	IV	Pat. 23	ROI 37	E33696-13	130.951	38.2835	659.923	43.1216	29.5929	27.9175	245.909	19.9526	26.6632	55.6737	16.0194	42.0107	35.0761	13.2689	177.611	68.3603	61.9991	409.418	24.0291	53.9715	31.8776	28.1773	21.1173	160.678	29.0374	29.2077	27.4606	20.5529	128.765	22.7659	9.80159	19.8988	34.0009	81.4141	32.0209	117.028	210.645	19.6928	29.8079	30.3097	48.8108	11.9429
NET	pancreas	pancreas	pT2pN0pM1	IV	Pat. 23	ROI 59	E33696-13	100.727	20.178	719.21	32.322	26.3168	18.5909	73.1604	24.2298	26.9563	53.68	10.3128	32.0487	27.0028	11.5162	128.236	42.0767	31.8802	233.828	19.7245	30.4908	29.8222	12.423	18.8525	142.345	19.2188	19.7827	14.353	23.9101	90.5247	28.3224	9.05713	22.5614	21.3988	41.9546	24.3287	95.4312	173.265	18.9165	29.6711	16.3296	37.7981	3.54611
NET	pancreas	pancreas	pT2pN0pM1	IV	Pat. 23	ROI 60	E33696-13	106.372	20.3357	749.666	31.169	23.4247	21.798	74.0804	15.1217	22.28	36.5144	15.9816	26.9627	28.7975	11.2988	136.183	38.1794	25.599	209.108	21.8747	32.3301	16.8853	6.64347	15.5818	142.826	13.7963	14.4809	19.1363	20.8615	83.172	18.2052	8.27558	21.3763	21.0532	40.9069	14.9519	95.1391	186.269	14.0373	27.1216	23.3918	44.9543	6.22722
NET	pancreas	pancreas	pT2pN0pM1	IV	Pat. 23	ROI 81	E33696-13	182.964	72.8419	1084.37	64.8299	75.4289	67.5134	135.278	39.9829	67.4748	86.7616	26.6617	118.462	52.0106	35.3495	302.353	81.6262	105.797	692.375	42.6279	88.5378	81.2208	36.2375	35.7935	260.246	44.6936	69.1544	44.1144	68.1312	152.248	55.8525	29.519	56.6055	54.6942	99.0017	66.0269	231.055	364.036	62.6676	56.0263	48.439	92.9782	9.94264
NEC	bile duct	bile duct	pT4pNxcM0	III	Pat. 25	ROI 29	E34877-10	323.721	88.2496	585.544	75.805	89.5497	101.089	213.368	64.2892	65.8679	147.617	44.0435	137.006	67.4932	66.3091	260.453	124.794	107.474	315.432	68.7701	117.689	76.6873	41.1878	57.7883	179.959	71.9277	83.1417	70.999	73.9476	97.908	61.2709	38.4017	89.0854	95.1916	114.926	59.2277	140.303	261.963	51.3802	84.883	71.6723	69.8149	18.6901
NEC	bile duct	bile duct	pT4pNxcM0	III	Pat. 25	ROI 30	E34877-10	347.72	121.863	683.046	78.9347	128.22	55.8385	131.533	56.7711	96.3121	103.332	50.4142	135.019	73.3632	53.8749	267.73	145.376	83.4754	332.822	59.152	129.03	104.829	41.8727	83.4018	200.38	66.4416	110.867	56.3048	80.1129	140.075	101.516	47.7143	91.1578	82.2728	88.0652	71.2278	144.591	306.977	90.9369	80.2601	72.6514	90.5197	23.2435
NEC	bile duct	bile duct	pT4pNxcM0	III	Pat. 25	ROI 47	E34877-10	173.059	84.9862	551.78	83.8995	68.1194	58.0993	506.592	40.7325	60.9249	91.0287	22.3225	93.3327	69.0323	56.2952	227.963	67.1848	95.0498	256.415	65.7067	98.2667	64.6852	42.7757	68.3802	203.597	73.7924	68.8367	57.5776	80.1609	123.697	58.9252	26.2349	71.5319	85.9861	81.1825	58.9035	115.699	204.032	49.3833	74.4227	63.7071	67.8368	22.8224
NEC	bile duct	bile duct	pT4pNxcM0	III	Pat. 25	ROI 48	E34877-10	189.685	70.0398	478.514	67.4229	79.4603	51.8358	465.248	51.5855	70.9727	92.7037	34.451	94.4558	47.1483	38.2056	238.017	80.5526	70.5859	173.416	45.9195	77.3441	70.199	29.9228	45.0548	230.417	74.9093	73.4758	49.2417	94.6606	174.781	57.7293	43.371	62.6444	74.4315	92.7265	50.8118	121.876	223.067	75.592	86.2413	60.2779	71.7236	16.7704
NEC	bile duct	bile duct	pT4pNxcM0	III	Pat. 25	ROI 69	E34877-10	240.078	85.4963	474.149	102.884	135.314	61.4176	155.29	63.6887	80.6854	131.846	40.6358	114.654	58.0964	33.3584	267.234	74.678	131.431	380.838	66.4727	91.3328	99.0497	46.7653	70.0869	190.48	87.1813	77.3887	45.0559	104.031	143.69	84.7881	50.7947	90.2827	62.7608	105.008	82.2483	179.637	321.13	66.3262	100.515	55.4346	70.4776	19.2434
NEC	bile duct	bile duct	pT4pNxcM0	III	Pat. 25	ROI 70	E34877-10	232.258	100.911	571.028	144.146	111.011	78.529	146.126	68.069	71.1058	147.115	36.6889	142.571	82.893	35.6991	211.563	52.0753	107.682	408.796	69.7336	102.688	95.1076	45.4393	72.0281	202.16	91.486	85.12	52.2777	90.4062	110.179	86.5821	34.7318	84.5576	107.795	112.001	62.9402	182.095	297.448	79.8112	113.801	72.4555	75.2898	9.92017
NEC	bile duct	bile duct	pT4pN1pM1	IV	Pat. 26	ROI 25	E38990-11	216.152	39.2206	730.726	84.3176	41.2149	96.8682	54.4568	39.8056	43.2889	56.2383	20.4479	111.121	35.7107	41.986	114.152	128.431	101.123	557.438	58.0731	54.2707	55.9193	28.6111	65.7842	162.546	54.2175	119.231	39.0876	44.5918	29.6481	43.2357	35.7373	32.8655	68.1508	148.666	76.3937	149.65	262.977	56.7701	78.1221	44.3525	60.6789	20.1554
NEC	bile duct	bile duct	pT4pN1pM1	IV	Pat. 26	ROI 26	E38990-11	197.89	100.535	917.095	132.231	70.2257	81.727	62.7836	70.6654	58.8597	59.1979	39.6119	71.7479	60.8555	53.2443	170.795	138.185	96.9155	829.583	50.1999	118.261	43.6712	32.0007	81.3887	147.589	49.0159	207.869	37.2778	43.1976	14.0722	42.6563	48.61	49.7263	113.931	167.276	134.193	204.385	299.169	50.2337	98.0656	60.8555	72.0185	32.542
NEC	bile duct	bile duct	pT4pN1pM1	IV	Pat. 26	ROI 43	E38990-11	89.1427	47.8827	515.13	75.0293	43.2791	48.347	108.183	18.6564	31.8915	42.2797	18.7068	69.1033	25.3295	26.2683	68.6692	71.5161	58.9069	521.066	24.8146	60.4616	34.5567	17.6973	34.9403	164.99	33.739	86.5078	37.5348	38.6251	15.5571	32.1237	17.8689	18.7068	46.4794	95.099	59.2804	168.089	163.839	19.3429	83.3075	29.5897	35.9801	9.32818
NEC	bile duct	bile duct	pT4pN1pM1	IV	Pat. 26	ROI 44	E38990-11	120.064	52.9365	581.424	106.152	68.9609	45.3627	91.8416	29.8565	57.1618	63.6593	37.9684	84.8259	30.4544	34.6798	99.5748	139.775	100.312	527.113	40.4797	89.3104	43.1504	26.8071	49.6479	203.993	66.8283	88.4932	34.1616	53.3351	21.1866	69.5987	24.7741	48.8307	60.2511	138.261	92.1206	169.911	253.222	39.9814	73.545	46.8974	51.8204	11.5599
NEC	bile duct	bile duct	pT4pN1pM1	IV	Pat. 26	ROI 65	E38990-11	121.924	28.78	662.643	43.4308	28.1072	45.7819	18.3097	30.3146	27.4646	37.058	13.8344	57.235	20.2299	13.3354	49.9171	87.1338	93.1968	443.72	29.347	37.3981	32.5826	12.5946	22.7171	151.777	27.2076	80.4283	20.1846	25.8544	9.46482	22.1274	17.5084	18.3853	33.6561	114.168	73.0273	167.449	183.649	29.0219	68.0908	23.4201	36.9219	6.01001
NEC	bile duct	bile duct	pT4pN1pM1	IV	Pat. 26	ROI 66	E38990-11	108.043	33.3328	651.608	43.5191	35.8216	37.563	21.9368	25.1884	31.5606	32.6702	14.2007	58.7677	20.3033	10.795	58.1667	90.1588	86.9226	445.747	25.7432	36.962	37.563	16.9669	24.4949	123.276	36.1375	180.88	15.1793	16.1579	8.63756	38.9884	13.985	32.1539	43.8581	118.09	78.7474	184.232	189.009	19.317	70.8572	26.7217	42.7255	4.32263
NET	GI, stomach	stomach	pT4pN1cM1	IV	Pat. 28	ROI 92	E40169-09	31.2828	29.0161	923.825	23.0137	24.6944	19.9631	62.488	16.5029	25.0192	67.2757	6.25656	32.8646	18.4802	11.2632	87.9662	56.069	64.9454	173.376	11.5598	18.12	20.9588	22.0886	13.989	147.728	15.9098	22.5406	18.2471	19.7583	129.855	29.129	11.3197	14.2008	26.2055	44.1067	28.8819	100.359	89.668	23.6846	22.2228	29.1008	31.6924	5.34562
NET	GI, stomach	stomach	pT4pN1cM1	IV	Pat. 28	ROI 93	E40169-09	28.6361	16.5387	924.082	20.4534	26.8624	22.6844	77.6703	16.802	17.1969	71.7047	8.1481	41.7867	17.384	7.13652	102.156	46.713	53.51	178.351	15.5895	18.5272	17.8274	20.5088	11.1829	169.572	16.0468	18.7836	14.1899	20.301	119.755	29.6062	9.81098	19.719	23.4327	37.2415	26.031	79.5341	83.8229	18.354	24.3612	16.8366	32.0658	2.50125
NET	GI, stomach	stomach	pT4pN1cM1	IV	Pat. 28	ROI 114	E40169-09	40.4952	22.7435	1081.52	20.6131	22.2676	19.9728	74.9618	12.199	25.8032	71.2392	9.83625	41.7078	15.9556	12.6919	131.027	58.009	56.3998	153.414	22.9645	21.174	21.6216	19.7745	11.8704	120.12	19.5082	20.4034	14.4427	17.6611	159.063	26.0978	12.097	16.0236	29.8714	37.0503	28.2906	67.8509	114.936	12.6749	28.5172	25.2706	32.4211	4.37985
NET	GI, stomach	stomach	pT4pN1cM1	IV	Pat. 28	ROI 115	E40169-09	45.4423	26.7141	1504.6	24.8895	23.7588	23.6303	72.2593	11.783	33.6786	82.6995	9.49579	50.3573	11.8987	8.40359	122.957	48.2756	111.694	328.472	23.9194	39.1975	22.1333	32.0082	21.4908	142.643	18.8438	21.3045	14.7127	17.5589	128.489	27.5751	10.4338	16.1197	30.1771	43.335	40.5274	151.554	192.55	15.3038	32.1688	19.8332	29.3612	4.76075
NET	GI, stomach	stomach	pT4pN1cM1	IV	Pat. 28	ROI 134	E40169-09	31.985	9.44565	594.325	29.7721	17.1056	9.25206	168.6	9.27876	13.808	44.4179	4.23886	29.4918	9.13858	5.55724	39.635	40.4527	61.3834	340.621	12.0924	15.32	13.9615	17.2425	8.28747	83.649	17.2391	13.0604	7.78682	13.7145	99.4063	17.8466	7.58322	11.6786	22.8765	24.9358	33.1632	114.049	97.2868	17.3326	22.3158	11.9556	17.1791	2.82702
NET	GI, stomach	stomach	pT4pN1cM1	IV	Pat. 28	ROI 135	E40169-09	29.1833	10.7452	607.735	25.3437	14.1635	10.1513	110.373	10.5277	15.8312	42.7667	4.93063	20.6651	9.08092	6.76063	39.2862	54.1092	46.6787	154.093	14.3706	17.0086	10.4413	10.0443	9.67481	79.5151	13.7906	12.109	9.79221	16.7186	105.111	20.1507	4.48522	13.1276	20.5512	24.2146	21.1209	58.1732	102.532	13.6386	18.5278	17.1329	18.1826	3.60129
NET	pancreas	pancreas	pT3pN1cM0	IIB	Pat. 29	ROI 84	E42466-10	93.2309	35.4079	385.298	34.4008	31.1812	28.5338	45.5702	21.469	25.9551	54.7712	12.1383	43.8155	16.5557	12.3825	27.954	101.112	37.3229	131.08	25.8483	29.602	24.2461	12.9089	22.8652	185.47	23.0178	24.1927	22.9415	15.335	215.553	25.5508	10.9176	21.5148	21.2478	33.9278	36.3997	47.4318	198.852	30.1284	32.2341	30.0445	46.8901	6.30949
NET	pancreas	pancreas	pT3pN1cM0	IIB	Pat. 29	ROI 85	E42466-10	106.696	52.3769	575.019	65.0029	41.52	51.2843	87.8615	24.0552	61.8464	91.729	19.7367	83.7684	30.0734	32.7443	61.8464	104.442	61.9158	304.844	36.6465	53.1921	38.7624	29.2929	42.8901	293.12	52.3769	38.7451	46.6363	49.1684	198.772	61.1353	23.7604	42.4565	58.0482	75.9466	68.9919	111.951	318.736	38.9012	48.388	50.5732	46.6016	11.4466
NET	pancreas	pancreas	pT3pN1cM0	IIB	Pat. 29	ROI 106	E42466-10	93.0551	32.33	835.916	37.0613	29.178	29.9677	63.0874	22.8672	32.33	65.4565	13.4044	29.178	22.0775	18.1358	21.2946	152.99	48.8932	376.162	44.9516	41.7927	29.9677	18.9255	20.5049	180.589	20.5049	17.3461	20.5049	29.9677	161.664	33.1197	11.0422	18.1358	31.5471	61.508	32.33	96.9968	239.735	23.6569	21.2946	26.026	49.6829	6.3108
NET	pancreas	pancreas	pT3pN1cM0	IIB	Pat. 29	ROI 107	E42466-10	97.8151	35.9295	1091.95	33.9334	23.953	26.9507	80.8449	18.9663	22.9585	59.8896	10.982	27.9452	16.9702	14.9742	12.9781	113.784	30.9428	399.252	31.9373	37.9256	29.9413	19.9608	11.9765	176.671	16.9702	20.9624	10.982	31.9373	153.713	26.9507	7.98433	23.953	17.9648	52.8997	30.9428	81.8465	271.489	26.9507	13.9726	33.9334	46.9115	6.98982
NET	pancreas	pancreas	pT3pN1cM0	IIB	Pat. 29	ROI 129	E42466-10	115.662	29.63	472.023	33.8332	21.2027	17.103	112.163	10.698	22.4658	74.5063	8.55149	28.222	10.6704	24.1913	27.449	131.544	40.5971	222.884	31.597	35.6692	26.9451	12.4994	15.7226	172.493	23.3216	27.0694	13.797	19.9811	181.355	24.3983	10.1182	20.8645	25.4474	41.729	49.6732	56.1679	152.643	17.5033	31.1208	19.8845	34.1231	6.02538
NET	skin	skin	pTx		Pat. 30	ROI 33	E45255-09	182.931	45.6897	752.587	29.2345	37.9813	17.9905	905.984	13.7923	29.3365	70.828	14.5122	39.2109	20.1437	29.6996	40.6761	79.4983	44.6004	194.474	25.1574	49.047	36.6244	10.9	19.5449	553.806	24.6987	36.6117	25.0746	32.5727	401.684	31.5216	18.1689	26.9539	37.357	77.5298	38.3827	57.3224	277.209	70.2674	39.7587	24.7178	50.3785	10.8873
NET	skin	skin	pTx		Pat. 30	ROI 34	E45255-09	177.324	46.237	826.272	49.8538	51.815	27.0494	1094.95	28.3059	36.8385	82.999	25.1221	52.0951	40.4128	31.0312	104.428	99.8518	59.2608	226.464	38.8846	48.2576	39.6572	12.0984	21.2677	465.859	28.7474	41.6354	21.2507	36.7705	329.933	41.941	19.4678	32.5425	45.6342	83.033	39.9543	77.7437	349.825	82.2859	63.1407	39.4449	62.3172	9.48342
NET	skin	skin	pTx		Pat. 30	ROI 51	E45255-09	97.9132	32.2184	930.652	51.2742	33.1302	19.2669	967.751	23.4208	24.1976	70.1358	23.3364	62.1825	18.2031	11.5247	72.846	51.6035	62.1741	565.232	25.3036	41.6661	20.7697	30.5298	16.6495	1472.13	26.0635	33.8479	19.3513	24.054	480.397	18.9882	10.6213	16.8606	23.4208	73.5383	54.7442	199.381	236.091	89.2676	40.7036	18.9545	50.0753	4.93914
NET	skin	skin	pTx		Pat. 30	ROI 52	E45255-09	123.441	41.2649	1045.02	33.9989	45.1712	28.6459	970.336	21.396	28.3485	63.5933	15.6893	43.3386	17.6666	23.3572	135.626	86.5888	70.8271	478.485	27.3679	54.4546	36.587	18.7758	22.3846	790.865	30.0927	37.4471	23.1643	39.5207	371.336	36.1691	12.8923	20.0939	32.3834	72.0327	51.4646	194.381	270.81	74.1386	49.849	26.4918	50.492	7.78841
NET	skin	skin	pTx		Pat. 30	ROI 73	E45255-09	136.016	42.8205	715.359	55.096	54.7813	29.765	1897.9	34.5	39.7961	84.1083	19.2275	69.6432	32.3515	19.1317	129.036	64.8672	52.4685	276.849	30.0524	51.3874	56.6835	20.2539	31.243	1731.6	21.8961	47.4324	29.3134	39.6182	504.13	41.3425	21.116	30.1892	45.0238	68.9042	40.1519	86.558	327.648	135.386	48.6777	41.7942	49.8547	10.7154
NET	skin	skin	pTx		Pat. 30	ROI 74	E45255-09	112.048	32.5048	810.261	35.3729	35.4694	18.8223	1365.57	21.5851	32.3645	74.8505	9.91107	37.7585	17.5417	10.8934	103.996	48.4151	39.9425	121.345	31.0488	41.7931	29.4087	15.7174	22.6814	932.886	15.1297	34.3993	19.217	34.6975	492.799	27.0581	15.7437	16.6646	31.2769	69.8423	24.3216	47.1171	256.17	143.307	42.3632	21.7868	52.8006	6.34133
NEC	GI, duodenum	duodenum	pTxpNx	III	Pat. 31	ROI 3	E45732-12	140.229	15.6161	397.57	17.8013	17.8013	18.4267	75.5791	7.49714	17.4886	24.6731	7.8063	27.171	21.8625	8.43164	68.082	98.067	138.04	231.111	18.114	19.052	14.6781	9.36966	9.99501	361.342	8.74432	28.4217	6.87179	15.3034	467.215	23.4224	4.37392	12.1802	11.2422	138.04	26.233	88.072	173.021	30.2942	29.6688	12.1802	41.8491	2.49787
NEC	GI, duodenum	duodenum		III	Pat. 31	ROI 4	E45732-12	152.883	13.5216	398.682	15.9461	12.1335	13.8658	83.8946	11.0934	15.2539	31.548	10.7454	26.3473	24.2671	6.9329	88.4031	90.8313	151.499	290.864	14.9059	13.1737	16.642	13.8658	11.7855	350.144	12.1335	35.3605	10.4013	18.7223	480.496	26.3473	4.50849	11.0934	16.9862	131.737	31.548	80.0821	172.994	22.879	23.5749	12.8257	52.0025	3.81252
NEC	GI, duodenum	duodenum		III	Pat. 31	ROI 5	E45732-12	179.401	24.1854	437.061	18.0303	22.8642	29.4597	85.7419	10.9943	20.227	45.2879	11.4348	25.5013	14.9474	7.47637	110.368	138.506	109.487	402.328	17.1495	16.709	15.8282	12.7506	10.5539	317.466	15.8282	42.2103	14.0719	19.7866	400.131	43.0912	7.91679	17.5899	14.5123	128.393	40.454	138.506	217.653	14.9474	35.6148	14.9474	49.2463	4.83923
NEC	GI, duodenum	duodenum		III	Pat. 31	ROI 6	E45732-12	172.365	17.5374	588.243	25.0512	20.042	22.5466	99.2104	11.5233	21.5469	48.1029	13.0281	41.089	18.0373	10.0236	166.855	156.832	125.267	414.879	25.0512	28.5608	24.0515	7.51381	14.5329	333.706	19.0423	20.042	15.5327	21.047	405.86	48.6028	7.01393	18.0373	17.5374	132.28	33.0701	135.785	292.617	17.5374	28.0609	15.0328	48.1029	7.51381
NEC	GI, duodenum	duodenum		III	Pat. 31	ROI 9	E45732-12	163.482	15.3455	417.373	17.6842	21.0175	25.691	58.0525	15.6796	12.0122	33.0297	8.67504	38.7017	12.6765	9.00914	65.7252	119.772	165.816	402.362	27.3577	21.6857	17.016	9.67349	9.34323	323.956	16.0137	25.3569	9.34323	16.6819	483.433	26.6895	6.67429	15.0152	20.3531	143.129	54.0471	149.803	165.482	21.3516	33.3638	19.3508	38.7017	5.33789
NEC	GI, duodenum	duodenum		III	Pat. 31	ROI 10	E45732-12	161.914	11.54	679.125	24.8302	20.2824	36.3702	73.0897	15.3854	13.6394	39.8663	11.54	51.4064	7.34553	8.39313	87.7766	101.765	182.196	752.563	17.1355	23.0801	20.9808	23.4293	9.78993	319.978	69.2402	70.9904	12.2384	19.2348	422.791	33.5725	5.59542	12.941	23.0801	128.691	88.475	271.719	238.15	30.4256	29.0247	16.0879	40.9139	3.84531
NEC	GI, coecum	coecum	pT3pN2bcM1	IV	Pat. 32	ROI 13	E4933-12	217.546	39.6099	1922.25	36.8786	134.452	30.1589	170.131	19.7707	48.7982	90.808	17.0736	43.0041	25.919	17.3365	690.363	48.741	72.8773	192.861	24.0448	40.2842	33.7473	19.0279	25.4962	267.613	31.6102	30.456	25.759	34.433	334.582	30.0332	13.5195	28.6846	46.0211	93.8022	54.7408	96.0421	545.808	41.0385	50.7867	25.5876	76.98	8.06827
NEC	GI, coecum	coecum	pT3pN2bcM1	IV	Pat. 32	ROI 14	E4933-12	283.984	41.3686	2883.87	50.9622	137.744	29.4393	188.095	29.7214	64.8197	105.373	18.9051	74.8523	22.5576	24.9246	311.824	66.7792	69.7576	298.061	21.6484	76.9058	28.6241	24.4857	33.8128	337.454	40.0205	51.2444	33.2642	34.9572	261.238	36.6031	19.391	38.5156	62.531	72.3598	58.3926	134.546	955.256	56.0255	53.925	24.2976	58.7845	11.2396
NEC	GI, coecum	coecum	pT3pN2bcM1	IV	Pat. 32	ROI 18	E4933-12	266.898	49.7834	2256.18	50.3567	59.4204	33.254	166.038	18.6642	43.9401	70.2774	15.8097	82.586	32.7294	23.9463	392.594	67.1545	170.295	252.284	32.4245	52.4061	30.6678	21.2259	22.2506	318.096	35.1204	29.7773	20.311	32.7294	366.794	25.6907	18.469	32.0463	32.9246	80.7562	70.131	141.213	612.49	33.437	51.54	24.1659	50.8691	8.86854
NEC	GI, coecum	coecum	pT3pN2bcM1	IV	Pat. 32	ROI 19	E4933-12	227.945	33.1117	2013.69	40.6206	84.8247	35.2949	180.345	17.8845	31.5681	70.8655	13.9261	68.3184	28.3153	13.2315	613.741	44.9098	111.96	326.894	30.0795	45.6375	33.4315	11.6216	28.4256	362.244	33.641	43.9726	19.4502	41.4255	436.76	28.1279	15.8336	24.9413	36.7945	98.5744	90.9553	168.172	499.003	22.6037	42.3186	29.9582	73.5559	6.6047
NEC	GI, coecum	coecum	pT3pN2bcM1	IV	Pat. 32	ROI 23	E4933-12	205.03	34.0589	1300.54	31.9485	84.8752	19.7836	128.809	16.691	32.8909	62.0255	14.2487	39.3416	12.1715	11.103	696.761	45.8189	63.001	343.841	20.7061	38.2798	31.5901	23.8452	27.21	325.239	35.884	28.6103	19.1532	20.215	312.364	16.6711	18.8479	24.6615	25.876	87.3705	67.2816	137.503	466.226	23.7059	27.0109	20.1155	50.803	6.71622
NEC	GI, coecum	coecum	pT3pN2bcM1	IV	Pat. 32	ROI 24	E4933-12	199.418	24.88	983.872	28.7168	93.8533	19.845	126.165	12.5728	28.8702	47.8947	9.3086	42.9777	16.8405	13.5586	783.546	37.3052	70.998	185.121	19.4672	27.2706	30.2692	8.26972	19.4082	293.79	17.2301	24.8564	18.2689	22.4599	306.735	17.5075	13.9127	19.6561	24.6793	91.0732	43.6743	90.902	375.407	20.5061	30.5348	20.3408	59.6589	6.04439
NET	ovary	ovar	pT3cpN1	IIIC	Pat. 33	ROI 1	E57453-12	365.687	63.8671	2032.86	81.439	70.269	36.7207	126.157	44.7183	81.439	225.168	28.7421	100.607	94.2239	38.3164	129.349	800.048	261.889	2152.62	63.8671	91.0324	83.0348	41.5269	47.9098	466.294	36.7207	55.8884	36.7207	87.822	480.675	89.4177	36.7207	43.1226	78.2476	357.709	103.798	715.417	649.936	62.2713	87.822	70.269	116.583	14.3805
NET	ovary	ovar	pT3cpN1	IIIC	Pat. 33	ROI 2	E57453-12	360.592	56.029	2106.06	58.8978	60.3389	51.719	124.988	41.6581	51.719	212.614	31.6106	90.5083	97.687	37.3482	94.8182	887.817	219.792	2341.65	51.719	50.2779	58.8978	37.3482	38.7893	445.349	45.968	54.5878	44.5403	47.4091	441.04	60.3389	21.5496	40.2304	76.1374	305.991	60.3389	907.925	524.356	54.5878	38.7893	66.0899	119.237	24.4184
NET	ovary	ovar	pT3cpN1	IIIC	Pat. 33	ROI 7	E57453-12	311.519	63.7131	2743.41	65.4833	60.1725	67.2536	132.754	38.9464	42.4869	256.64	30.0949	130.984	92.0377	51.321	171.683	837.191	175.224	2492.08	61.9428	74.3348	53.0913	69.0239	49.5507	530.983	26.5543	24.784	37.1761	81.416	426.553	67.2536	15.9326	53.0913	58.4022	334.515	92.0377	870.809	631.872	65.4833	58.4022	44.2572	100.889	5.31087
NET	ovary	ovar	pT3cpN1	IIIC	Pat. 33	ROI 8	E57453-12	366.369	94.6123	2687.31	88.5724	70.4526	86.5656	128.825	44.2862	78.4993	239.551	36.2395	144.938	114.739	32.2063	148.952	779.012	299.93	3164.39	86.5656	78.4993	68.4459	74.4858	56.366	430.782	86.5656	261.684	50.3261	86.5656	404.616	74.4858	50.3261	50.3261	96.619	350.256	132.859	1215.83	704.546	64.4127	62.4059	64.4127	116.746	14.0866
NET	ovary	ovar	pT3cpN1	IIIC	Pat. 33	ROI 11	E57453-12	411.937	75.4239	2323.65	63.813	58.0232	50.7625	120.397	42.0621	72.529	292.995	42.0621	91.385	91.385	31.9065	75.4239	932.659	233.532	2281.59	75.4239	68.1788	98.6301	37.712	42.0621	462.699	40.6069	33.3618	31.9065	73.9686	464.154	69.6185	26.1011	42.0621	53.673	362.614	79.7741	771.655	609.197	85.5795	56.5679	63.813	130.537	17.4007
NET	ovary	ovar	pT3cpN1	IIIC	Pat. 33	ROI 12	E57453-12	367.627	74.8398	2859.64	90.5989	66.9602	73.5319	131.288	38.0738	70.9	198.265	47.2613	127.365	84.0272	43.3215	199.573	898.061	232.399	2772.98	63.0204	86.6591	86.6591	63.0204	36.7659	506.811	280.968	97.1544	28.8864	89.2749	404.393	80.0874	42.0136	43.3215	69.5921	375.507	120.793	966.345	686.685	232.399	70.9	70.9	111.606	22.3147
NEC	GI, stomach	stomach	pT4pN0cM0	III	Pat. 35	ROI 82	E61992-11	149.772	83.7369	253.402	64.9541	54.0996	52.9176	37.1187	33.0248	44.4271	116.791	31.0067	89.1426	65.4875	23.1361	71.2679	131.739	98.8295	240.241	34.6537	61.0477	69.8408	24.5488	38.0845	226.374	50.2076	50.5968	48.4057	50.9283	21.9108	38.7188	28.167	55.2096	55.0222	101.194	99.334	146.687	173.052	100.862	57.3862	62.864	77.8988	10.9122
NEC	GI, stomach	stomach	pT4pN0cM0	III	Pat. 35	ROI 83	E61992-11	163.593	51.6794	334.044	75.1806	72.1015	54.7086	45.5544	37.9648	44.689	138.328	25.7814	112.08	53.4104	16.2611	95.7858	140.625	155.687	278.153	53.3771	73.6161	62.9141	29.6262	46.3866	220.399	55.7738	56.7225	38.0314	46.3201	29.8426	43.2742	27.1462	26.0311	54.0928	132.586	98.5321	154.472	197.796	83.5692	45.8041	71.8518	68.4066	11.1181
NEC	GI, stomach	stomach	pT4pN0cM0	III	Pat. 35	ROI 104	E61992-11	134.908	33.727	191.819	42.6855	29.5088	29.5088	29.5088	13.1766	24.2419	88.0045	13.1766	49.0105	36.8872	16.8635	31.0936	113.826	133.323	244.516	32.6736	38.9986	31.0936	11.0652	19.497	291.42	24.2419	19.497	15.8101	29.5088	26.8754	21.0771	9.48515	26.3487	31.6203	116.465	47.4304	129.637	110.666	23.1885	19.497	27.9288	42.6855	2.63348
NEC	GI, stomach	stomach	pT4pN0cM0	III	Pat. 35	ROI 105	E61992-11	167.553	29.184	289.318	43.2716	31.1965	31.701	34.2127	19.1215	29.6884	91.5771	16.6045	37.7385	35.726	16.6045	40.7547	140.382	83.0226	329.064	23.1465	32.7046	26.6671	13.5832	19.6207	291.83	20.6295	24.6546	18.617	34.2127	22.1376	21.6332	15.0964	32.2002	27.1715	109.185	61.3842	154.469	137.865	23.6509	22.6421	37.7385	52.3305	4.52945
NEC	GI, stomach	stomach	pT4pN0cM0	III	Pat. 35	ROI 126	E61992-11	187.028	40.4241	161.489	53.597	34.9804	30.1749	27.0985	13.8602	30.7204	87.3502	12.5565	52.4352	37.0041	17.5202	56.308	181.382	93.7266	203.021	27.4913	45.1206	28.3749	15.8293	17.242	235.116	28.7513	27.8622	20.3566	26.5531	20.7712	21.0494	16.9093	28.6149	28.9804	107.309	68.6572	98.8594	96.7976	27.1531	33.6441	28.9095	54.9389	6.17462
NET	kidney	kidney	pT3apNxpM1	IV	Pat. 37	ROI 27	E8589-11	157.744	27.4326	1815.65	48.3991	60.5071	29.0939	1429.21	26.2962	27.6984	70.4355	16.9327	47.7212	18.3548	16.6469	178.086	51.7218	59.2977	93.1099	23.5649	40.1587	31.9448	14.547	26.655	179.441	20.6342	29.6189	22.0697	109.019	7.37649	29.8382	14.4207	34.7426	30.2303	71.4456	47.5019	58.1414	190.639	23.226	40.7169	32.8287	53.3034	5.8148
NET	kidney	kidney	pT3apNXpM1	IV	Pat. 37	ROI 28	E8589-11	114.941	22.4132	1679.75	40.5781	40.0457	19.4905	1248.72	12.8889	23.1213	53.318	7.35751	29.9944	14.9919	19.4266	102.207	27.0716	49.8096	134.24	18.3565	36.9153	21.423	14.7363	18.9368	154.646	21.0716	23.1692	18.7931	82.8119	10.1685	32.6776	8.53407	23.0628	25.2242	55.9373	34.9295	46.6739	168.733	21.7424	24.3671	17.2438	30.4416	5.93605
NET	kidney	kidney	pT3apNXpM1	IV	Pat. 37	ROI 45	E8589-11	74.0843	24.4296	1900.63	32.9371	34.0711	19.5054	3191.63	12.5202	14.4529	39.5653	5.91083	22.8978	17.4568	9.75115	133.537	25.457	28.1383	88.0642	14.2775	33.3162	23.4334	11.0072	9.63838	192.786	25.4444	23.1171	17.4318	126.546	7.71196	20.962	11.3393	16.1788	17.8703	62.3096	21.695	35.3929	175.524	17.7889	21.5415	15.6432	25.4163	5.5506
NET	kidney	kidney	pT3apNXpM1	IV	Pat. 37	ROI 46	E8589-11	87.1761	26.9719	2022.59	32.4545	32.7475	15.8214	3133.95	13.7873	16.0706	55.8061	9.27463	30.353	15.3634	8.88061	136.91	19.115	46.0431	191.187	14.6326	26.2512	15.8989	11.3054	11.632	213.613	22.1055	17.4716	18.3607	110.814	5.95745	19.0073	7.21697	15.8585	22.3548	83.6636	28.6928	63.5888	197.68	14.9896	23.4493	16.2053	30.5989	4.54639
NET	kidney	kidney	pT3apNXpM1	IV	Pat. 37	ROI 67	E8589-11	95.7274	28.4476	1547.39	33.8265	58.4616	24.0485	1045.39	23.6286	28.3143	66.0467	11.2111	32.6534	14.4104	8.31166	150.203	33.7132	40.1652	54.8689	29.934	34.913	37.1392	18.4363	19.956	158.781	24.0352	32.5468	21.1357	114.804	12.8707	30.0273	16.2701	24.5617	36.9659	64.2204	33.2266	32.5268	228.781	21.2491	32.2068	20.8225	38.7055	4.84569
NET	kidney	kidney	pT3apNXpM1	IV	Pat. 37	ROI 68	E8589-11	132.389	30.4277	1503.73	57.2471	61.4126	29.3132	1209.6	30.2724	39.7816	98.2071	11.939	58.3707	30.5556	16.3328	235.438	46.3586	51.6658	97.2845	27.6964	40.2383	51.9947	19.804	24.8738	191.134	45.5547	43.6821	29.77	139.185	34.0359	39.3157	16.9449	33.771	44.5865	102.601	37.0229	65.9434	256.868	31.6517	32.2729	36.2099	39.9186	8.477
NET	liver	liver	pM1	IV	Pat. 38	ROI 15	E9746-13	133.232	25.5299	378.52	35.8816	29.3976	21.5728	168.138	19.5984	41.5206	70.5525	13.2281	45.0389	33.7853	15.3082	127.528	78.751	26.0255	65.5879	27.4312	42.0163	33.834	10.5792	24.6442	359.312	20.5247	24.433	21.2397	20.1347	98.7476	35.386	19.1434	22.7998	30.3889	295.755	27.22	31.1201	149.994	12.0987	30.4214	15.747	60.2496	6.06965
NET	liver	liver	pM1	IV	Pat. 38	ROI 16	E9746-13	150.535	44.555	465.797	37.0609	36.1242	22.4035	253.562	26.0403	44.8384	84.7017	10.3752	29.6692	54.5602	15.1219	103.815	81.6632	37.2184	103.437	23.4032	36.6831	29.5748	12.2959	32.4716	445.613	24.5525	36.9586	22.2224	29.1339	111.498	50.577	17.7275	24.3557	38.3598	323.882	33.4556	46.9874	168.506	16.1374	41.5637	31.1098	66.5255	9.58799
NET	liver	liver	pM1	IV	Pat. 38	ROI 17	E9746-13	138.868	29.991	557.725	38.842	23.2245	17.3827	226.866	16.0966	43.2297	85.2827	13.3396	59.4104	35.9001	20.5179	184.804	83.9378	52.8541	195.463	23.7541	40.9602	35.3369	14.2222	17.3911	382.73	41.1704	34.1854	24.9981	25.3511	98.555	41.599	18.8032	26.4186	39.4052	317.646	34.1517	86.6948	204.549	21.9049	39.4556	28.3351	77.0873	6.93458
NET	liver	liver	pM1	IV	Pat. 38	ROI 20	E9746-13	114.159	26.5617	471.093	31.623	29.8402	24.5853	171.963	16.6194	31.0488	71.7527	8.09271	52.429	40.557	12.8669	165.634	71.539	42.7538	178.126	21.2267	40.6639	24.6187	10.59	19.8579	401.985	27.59	31.0488	17.1403	21.0865	91.1699	31.3292	15.8382	22.1481	33.5327	181.178	27.6301	74.4102	203.8	16.0252	26.3213	25.647	56.422	2.29694
NET	liver	liver	pM1	IV	Pat. 38	ROI 21	E9746-13	112.899	29.7204	365.725	27.5325	24.212	34.1349	141.448	17.3095	33.7283	60.951	10.4167	38.9947	29.5074	12.5368	207.046	63.5552	34.2898	100.885	22.4984	42.0926	22.7308	10.862	15.9445	275.732	25.1607	23.999	21.8305	22.6146	102.201	26.2934	12.5368	23.6795	31.4533	167.983	30.9208	48.5401	136.53	14.7924	21.1044	31.5694	44.7064	4.24024
NET	liver	liver	pM1	IV	Pat. 38	ROI 22	E9746-13	161.74	39.6944	674.544	35.8606	36.313	36.1207	195.136	17.1104	57.9018	84.9301	13.4803	80.0333	50.223	22.6631	138.84	58.1958	46.5589	357.645	27.4129	53.3895	38.1564	21.5548	24.3255	432.341	27.3563	41.7187	29.1431	23.9636	102.357	33.1126	19.1347	29.5616	35.9963	267.038	42.4651	104.845	289.192	18.5467	35.363	25.6487	63.7598	8.88882
[truncated: 40 more columns]
