# Supplementary material for: Immunoprofiling in Neuroendocrine Neoplasms Unveil Immunosuppressive Microenvironment
Source: Cancers (Basel). 2020 Nov 19;12(11):3448. doi: 10.3390/cancers12113448 (PMC7699546; doi:10.3390/cancers12113448)
Supplement: Supplementary file 1 [file cancers-12-03448-s001.zip › S2_Nanostring_rawdata_Cancers-4N20.csv]

Sample	0p25-5131-11	p35-E14002-05	p37-E64347-15	1p8-E34877-10	p80-k125614	04-E15619-09	05-E02668-10	02-E17869-07	09-E26249-13	07-E42466-10	03-E01020-08	06-E02703-10	p65-la10415	0p14-9030-06	0p29-K19123-11	0p18-E65453-15	p72-e6421115	p77-e6261215	0p17-E61992-11	p62-e3899011	1p23-A9371-05	0p26-7544-10	1p22-E40058-09	0p20-E20091-07	p58-h743996	p59-e42807-08	p51-e1962309	p57-e3966209	p55-e2755105	0p24-H3712-00	0p27-E178-08	p74-n2658310	p78-374412	p83-e3586204	p86-845711	p50-e3406504	p89-e2019108	p64-698908	p68-h818997	0p30-E9888-08	p56-e269605	p44-2248-12	p88-e3224807	p81-e1584807	p87-e2343807	p60-e664104	p85-e2369306	p32-E42648-09	p31-E26414-15
Grading	NEC	NETG1.2	healthy	NET G3	NEC	NETG1.2	NETG1.2	NETG1.2	NEC	NET G3	NETG1.2	NETG1.2	NEC	NEC	NEC	healthy	healthy	healthy	NEC	NEC	NEC	NETG3	NETG1.2	NETG1.2	NETG1.2	NETG1.2	NETG1.2	NETG1.2	NETG1.2	NETG1.2	NETG1.2	NEC	NET G3	NETG1.2	NET G3	NETG1.2	NETG1.2	NET G3	NETG1.2	NETG1.2	NET G3	NEC	NETG1.2	NETG1.2	NETG1.2	NETG1.2	NETG1.2	NETG1.2	healthy
Primary tumor	stomach	ileum		bile duct	rectum	ileum	ileum	ileum	CUP	pancreas	pancreas	ileum	stomach	bladder	rectum				GI, stomach	bile duct	Sigma	CUP	ileum	ileum	ileum	ileum	ileum	ileum	ileum	ileum	ileum	coecum	pancreas	ileum	pancreas	ileum	ileum	pancreas	ileum	ileum	bile duct	GI, rectum	ileum	ileum	ileum	ileum	ileum	ileum
Analyzed tissue site	stomach	ileum		bile duct	rectum	ileum	ileum	ileum	liver metastasis	pancreas	liver	ileum	stomach	bladder	skin				stomach	bile duct	Sigma	lymphe node metastasis	ileum	liver metastasis	ileum	ileum	ileum	ileum	ileum	ileum	ileum	coecum	pancreas	ileum	liver metastasis	ileum	ileum	pancreas	ileum	ileum	bile duct	rectum	ileum	ileum	ileum	ileum	ileum	ileum
TNM	pT3pN1pM1	pT4pN1cM1		pT4pNxcM0	pT4pN2cM0	pT4pN1cM1	pT3pN1	pT2pN1cM0	pTxpNxpM1	pT3pN1cM0	pT2pN1pM1	Pt3pN1pM1	pT4pN1cM0	pT3pN2pM1	pM1				pT4pN0cM0	pT4pN1pM1	pT3pN0	pTxpNxpM1	pT4pN1pM1	pM1	pT4pN1cM1	pT3pNcM1	pT3pN1pM1	pT3pN1cM1	pT2pN1pM1	pT3pN1pM1	pT2pN1	pT4pN1a	pT3pN0pM1	pT4pN1pM1	pM1	pT4pN1pM1	pT2pN1pM1	pT3pN0pM0	pTxpN1cM0	pT2pN1pM1	pT3pN1cM1	pT3pN0pM1	pT3pN1pM1	pT4pN1pM1	pT4pN1pM1	pT3pN1pM1	pT3pN0cM1	pT2pN1
Stage	III	IV		III	III	IV	III	III	IV	IIB	IV	IV	III	IV	IV				III	IV	II	IV	IV	IV	IV	IV	IV	IV	IV	IV	III	IIIb	IIb	IV	IV	IV	IV	II	III	IV	IV	IV	IV	IV	IV	IV	IV	III
Gene
COL3A1 - mRNA	4642	807	2454	16092	16293	4930	2291	2902	2630	8117	2264	2312	4145	5984	9414	1536	937	610	1038	1792	2639	447	837	1922	605	362	1480	2839	1360	210	816	3503	3358	292	694	1484	1621	6420	5342	1713	3418	537	688	1198	1304	650	1198	1159	3233
DMBT1 - mRNA	12	17	4524	3950	887	3	98	180	1	169	6	152	351	6	6	1146	2095	1131	12	13	39	15	62	8	43	9	166	740	112	10	13	5	19	4	4	18	5	34	1	10	7	12	180	3	412	8	85	93	14711
TXNIP - mRNA	5477	2191	4146	2932	531	950	1259	6504	624	821	2621	1499	1672	1365	773	1775	1420	837	828	929	241	890	3097	569	1252	1601	9730	4394	5592	4680	4298	229	428	3783	302	1832	1377	1256	580	884	695	607	476	1908	991	1743	1523	3808	2423
CD59 - mRNA	1495	918	615	1575	514	603	1026	6087	326	1310	1732	2316	1458	895	801	535	210	176	189	355	107	213	1216	599	553	1295	2766	2699	4251	923	1893	107	435	1846	295	1111	758	1311	183	509	365	419	472	1109	875	1228	661	1747	648
FOS - mRNA	829	537	1578	814	1067	2031	972	1591	291	1135	2087	2797	713	1770	202	1369	374	405	250	200	116	195	436	2511	120	829	734	1349	524	3618	3932	568	1574	440	713	348	486	521	4287	2195	1777	463	232	960	277	1866	1002	99	1339
POS_C(8) - mRNA	2146	2219	2166	1355	1310	2915	2662	4237	3946	3527	3386	3606	1571	1468	1531	1374	1290	1314	1331	1525	1279	1368	1374	1407	1600	1587	1616	1840	2494	2436	2153	980	1264	1321	1312	2003	1605	1982	1680	1822	1953	2216	1370	1378	1513	2042	1727	1025	1263
CD24 - mRNA	5525	152	276	1259	903	214	865	923	1784	5263	2002	606	1794	4234	1959	139	264	82	361	71	926	1672	292	115	138	304	366	283	754	422	284	1230	734	185	289	573	75	1170	166	235	336	895	228	230	313	244	179	153	983
HLA-A - mRNA	6743	618	2680	2425	1407	1409	1364	3262	1026	1462	2818	2331	3171	4427	1521	2433	3091	1680	551	884	334	324	2000	695	1119	787	2286	2331	2588	938	2038	1457	426	874	667	919	841	1232	461	446	1317	2005	1059	758	954	894	1291	693	2288
HLA-B - mRNA	5255	572	2455	1913	1037	670	1087	1701	504	1015	1335	1424	1769	4743	1270	1642	2949	1451	478	851	171	234	1451	433	558	590	1954	1301	1699	383	1634	1573	324	378	544	567	732	1111	392	367	1429	1792	779	414	544	449	1069	410	2003
HLA-DRB3 - mRNA	848	1008	2385	2410	1370	597	674	1803	811	2011	1127	1083	1507	1604	659	3324	1988	1573	625	1338	134	221	1362	605	641	598	1288	1584	1580	797	1988	473	331	424	182	662	360	2220	413	499	1391	354	589	250	437	905	670	566	1744
HLA-DRA - mRNA	1180	186	4490	2739	1360	407	454	892	416	1603	1033	984	1663	2462	1058	3765	2438	2077	739	1041	80	115	491	199	160	224	1200	1083	1056	253	1848	585	255	170	109	303	194	990	172	380	765	392	160	347	305	570	371	262	2889
CD74 - mRNA	1394	631	4050	2238	1817	1007	1112	2007	1018	2659	1621	1435	2003	2424	783	2509	3358	1871	550	1254	163	166	1059	390	402	467	1836	1624	1950	632	2963	912	645	559	315	770	408	1905	553	707	1276	772	489	528	787	1024	840	495	2767
LGALS3 - mRNA	132	14	3643	2136	471	113	123	581	149	344	128	257	335	259	346	3805	3020	4426	69	163	155	23	127	31	44	29	516	901	184	17	58	345	78	14	11	82	57	388	57	62	62	231	63	42	259	108	278	99	3486
EPCAM - mRNA	1828	547	3148	3210	118	340	520	2033	885	656	1406	1177	2302	810	2170	3825	1981	1111	114	36	877	286	739	276	384	525	1718	1756	1623	585	532	402	217	631	141	568	225	487	119	222	54	404	265	374	416	493	541	575	2791
CD63 - mRNA	2463	759	1423	4729	4105	582	765	2001	694	1295	1358	1051	2169	1088	1574	953	1661	1533	519	589	484	221	786	478	547	528	1193	1091	1517	522	688	681	1670	1913	1681	728	1228	692	609	366	864	349	892	894	1238	698	1356	461	1128
CD81 - mRNA	2238	425	1286	2779	2488	1338	1701	3498	1551	2040	2390	2383	1323	1372	2129	696	690	515	513	531	590	312	546	431	393	546	1826	1570	1593	644	967	646	604	906	663	725	1232	818	518	492	554	1840	455	865	706	1074	936	513	997
ITGB1 - mRNA	2418	345	1074	3333	2955	677	918	1574	1850	1258	1481	1442	2194	1214	1699	930	852	745	1017	375	836	582	395	376	283	404	965	1380	831	335	610	495	618	573	471	671	896	1338	301	411	638	426	313	490	408	431	931	414	1015
APP - mRNA	1078	450	923	4784	2016	650	1111	2636	1497	1238	2798	1583	2531	1179	1819	804	686	884	680	450	781	431	670	346	420	569	1900	1489	1633	761	873	589	487	1150	801	864	843	639	343	274	1018	452	487	818	751	784	1006	772	1082
FN1 - mRNA	3766	69	331	2036	2970	355	290	343	908	825	425	328	1662	1820	2599	241	98	183	429	255	244	181	138	274	28	94	242	387	82	208	59	972	389	27	391	270	435	1360	113	261	856	636	70	154	90	149	230	37	527
CD99 - mRNA	4884	509	710	1138	1390	728	502	1863	1661	575	707	961	1359	574	811	817	817	572	413	130	366	242	736	254	415	427	1209	1236	935	525	817	875	419	891	574	826	501	561	571	399	1409	471	476	531	478	796	287	393	620
MIF - mRNA	4279	104	283	1563	2470	320	649	1279	2091	865	1065	745	2531	888	1621	213	298	295	781	337	344	363	139	139	198	118	538	368	685	198	331	626	153	321	326	124	336	448	262	139	320	656	199	422	252	273	456	119	384
IFI27 - mRNA	7395	52	388	182	202	98	151	373	101	135	89	253	283	943	92	489	488	506	62	110	49	51	59	44	140	50	243	189	137	46	188	160	51	36	52	37	68	425	63	161	706	324	70	120	159	45	74	59	396
ABCB1 - mRNA	106	63	1581	568	136	77	59	430	136	73	385	198	1515	30	536	2639	1589	1440	106	66	17	47	83	93	122	63	301	450	346	81	52	6	72	88	130	61	63	51	24	28	79	232	66	47	96	68	264	108	1104
CDH1 - mRNA	1885	71	1318	1570	167	90	112	700	864	517	968	456	1223	573	701	1377	1565	1832	15	32	531	145	190	81	133	90	567	575	523	224	100	714	105	116	143	143	138	229	72	57	18	130	165	68	258	142	389	190	1218
CD164 - mRNA	871	171	2011	629	789	134	468	1534	298	423	1382	1222	1190	417	569	1044	1102	1626	138	109	212	261	368	52	215	222	1380	959	984	224	431	86	643	527	250	259	396	230	104	101	119	306	185	369	314	183	434	285	677
CCL21 - mRNA	63	58	870	216	125	84	243	132	43	74	249	218	360	140	102	178	765	79	17	42	14	22	167	142	54	85	60	125	62	70	2329	16	10	67	25	56	50	44	28	58	23	44	23	19	34	114	31	36	184
TPSAB1 - mRNA	26	11	684	463	42	65	205	729	42	192	131	1196	61	130	58	1215	367	327	6	10	26	20	66	14	53	21	702	386	617	12	70	11	60	37	22	43	38	111	22	36	18	4	11	23	141	12	125	99	242
TNFSF10 - mRNA	106	61	699	246	86	78	71	190	120	106	196	216	154	151	73	499	378	446	22	52	39	27	108	27	71	52	120	145	124	80	90	37	66	72	33	66	27	326	40	37	52	55	38	31	53	36	63	63	489
CTSS - mRNA	298	31	1041	453	337	53	60	158	155	216	156	126	391	456	153	517	524	787	155	278	54	23	76	46	33	51	171	193	225	43	220	178	79	29	40	32	30	120	30	44	99	134	28	46	64	50	77	46	890
CXCL14 - mRNA	49	28	2269	703	130	70	132	893	43	382	41	670	37	241	38	1210	1120	1386	26	6	35	24	88	21	95	13	473	701	681	21	273	12	46	29	35	71	27	204	45	26	57	7	66	48	505	14	267	353	542
MME - mRNA	3	11	917	664	1	10	16	94	59	9	8	35	31	10	12	761	929	984	7	5	64	21	23	13	15	7	121	108	14	10	4	4	6	17	11	15	2	4	5	9	34	470	26	11	25	5	170	4	137
DPP4 - mRNA	695	162	1594	307	77	69	50	151	7	8	109	207	104	15	32	1563	704	743	5	6	18	6	166	49	173	46	776	528	180	228	192	2	5	149	21	99	19	8	46	9	13	7	47	84	87	56	205	207	474
HLA-C - mRNA	2243	312	1166	951	656	376	781	1768	530	485	844	704	1932	2803	1045	401	1026	924	492	518	59	154	738	196	594	415	1370	906	1508	664	552	444	251	471	296	295	491	561	448	352	154	1467	821	190	294	542	334	528	843
A2M - mRNA	575	203	1838	2382	1019	687	761	2511	209	823	830	2003	2690	1834	277	1170	744	804	209	247	188	77	339	650	467	463	1726	1798	1529	418	392	118	342	201	942	699	670	348	310	566	350	196	457	486	791	796	641	549	1564
THBS1 - mRNA	653	205	431	1307	2899	704	406	413	342	464	451	727	1293	1375	599	224	399	135	350	169	303	116	277	1064	102	301	488	743	273	287	983	312	568	60	251	367	236	1125	345	715	960	84	202	144	224	705	260	154	589
CD9 - mRNA	423	67	648	3546	537	194	189	278	329	138	207	258	1265	265	832	517	594	604	76	65	86	74	125	113	47	99	338	494	151	35	68	401	499	45	93	249	232	275	142	187	191	482	86	117	125	101	293	81	771
CD46 - mRNA	1863	133	912	3126	1338	190	438	1110	849	466	1307	794	3036	541	897	760	589	750	400	200	995	322	253	90	145	181	771	621	654	236	418	237	532	393	224	231	254	328	95	98	233	670	119	350	250	234	270	261	639
LAMP1 - mRNA	1211	459	1024	1532	1456	325	343	1474	372	524	600	752	866	944	1045	821	1130	1193	245	429	204	382	586	194	362	426	1194	1225	1370	542	799	672	1246	1116	523	677	652	516	244	319	302	535	512	639	794	628	1044	497	605
IL13RA1 - mRNA	3218	334	823	606	373	218	325	1385	116	235	1114	718	1438	594	211	674	717	676	190	74	209	41	539	120	221	268	927	950	927	664	635	167	463	911	297	404	256	315	190	158	338	72	228	502	406	417	448	612	616
STAT3 - mRNA	2611	500	1008	1185	1051	292	493	1162	1017	601	997	725	1259	1402	596	1007	982	604	464	642	224	618	649	362	357	531	1127	1214	1121	700	969	215	521	789	574	706	428	727	486	464	747	474	367	439	561	696	616	639	1533
HLA-E - mRNA	1539	285	1112	1117	639	343	538	970	993	582	1238	942	909	2012	371	816	1112	645	147	256	150	113	823	279	406	392	1095	910	991	275	1096	380	365	390	225	385	458	462	219	334	358	671	324	323	421	468	526	314	954
CXCR4 - mRNA	884	155	1299	876	614	109	166	274	460	219	332	535	443	535	1577	244	1214	33	270	1192	80	367	371	208	47	155	487	222	295	156	4155	228	219	168	175	83	62	360	151	446	595	159	59	137	114	255	192	169	236
NUP107 - mRNA	547	41	133	461	440	48	60	138	416	116	139	111	4394	148	235	89	80	88	291	222	73	189	51	44	29	42	102	73	97	37	62	88	120	43	38	38	27	60	14	24	74	104	21	47	47	40	57	42	122
TFRC - mRNA	1150	47	562	525	540	34	66	195	618	134	128	97	1634	377	806	420	318	225	1829	349	173	101	93	52	44	84	233	196	120	100	185	461	148	97	81	62	47	147	40	29	360	314	41	79	79	93	67	83	1296
LCN2 - mRNA	39	18	155	1319	79	3	11	55	18	298	4	7	61	9	20	22	89	17	7	14	70	10	12	12	15	2	23	87	71	12	8	19	8	3	5	4	2	791	5	8	8	12	3	2	30	7	3	26	1950
MAGEA3 - mRNA	3221	8	8	6	8	7	5	22	452	13	15	9	13	122	27	5	4	3	512	1097	4	12	9	10	6	7	10	3	4	8	9	9	2	20	151	3	1	4	3	3	1080	274	5	2	7	7	10	5	1
PLA2G1B - mRNA	11	8	13	129	4	3	6	13	30	169	18	17	22	6	5	13	2	3	9	579	10	6	12	13	3	10	14	2	8	7	10	1	1859	9	3	4	3	937	2	5	203	8	3	3	1	11	6	3	6
CCL20 - mRNA	21	10	61	71	44	4	20	32	43	17	6	17	14	9	10	20	29	11	13	9	26	9	5	5	8	7	11	18	25	11	24	10	5	18	42	9	3	30	4	11	7	10	2	5	179	8	5	15	731
CTSH - mRNA	139	15	514	328	145	31	62	137	89	189	34	68	175	160	1095	177	288	252	92	116	66	11	19	18	11	10	67	91	75	12	144	92	42	10	37	13	30	188	12	13	88	538	6	32	28	44	53	22	166
NOS2A - mRNA	5	8	15	32	7	1	3	27	35	3	1	14	5	4	10	20	12	13	23	4	5	9	3	6	4	1	14	17	5	5	4	38	1	1	2	3	1	6	2	1	6	5	6	1	25	5	3	5	727
CXCL1 - mRNA	28	12	219	188	222	5	22	286	29	42	12	86	60	73	28	264	118	51	45	12	37	17	16	11	22	5	140	165	341	13	80	15	9	6	77	13	12	240	42	5	17	32	21	2	130	12	18	120	705
CCL11 - mRNA	26	19	184	44	93	16	60	496	75	39	15	717	51	25	9	170	68	90	10	41	22	17	15	17	16	10	177	136	350	3	6	11	12	16	2	14	12	28	4	9	14	10	15	5	79	7	22	189	150
CFD - mRNA	31	55	257	63	45	38	83	174	101	62	39	168	23	48	7	320	156	142	14	11	6	10	130	22	57	42	154	103	100	12	33	19	30	22	6	46	32	25	93	34	57	29	26	58	47	131	93	56	222
GZMA - mRNA	55	24	186	67	35	18	13	46	54	32	29	23	36	85	20	185	82	95	11	63	7	9	38	24	13	16	34	33	33	6	46	8	13	21	6	11	5	38	11	8	25	59	14	4	17	10	44	10	268
SMPD3 - mRNA	220	42	153	94	2	3	8	116	25	67	35	59	65	69	26	181	67	105	17	14	23	21	59	13	33	29	102	98	97	39	35	11	5	16	3	23	12	4	2	11	17	15	19	10	22	39	17	44	87
BST1 - mRNA	52	35	217	61	55	67	34	78	43	58	69	41	41	24	31	202	152	154	11	12	7	11	51	28	11	18	50	71	21	11	41	12	20	15	9	44	19	29	37	31	17	9	17	18	23	46	70	11	84
IL2RG - mRNA	39	82	222	138	161	15	149	106	40	29	273	263	47	107	26	184	269	234	31	68	16	21	87	22	55	89	152	158	306	78	163	24	10	167	4	55	154	26	36	41	37	18	78	72	121	114	170	50	144
IL22RA1 - mRNA	59	59	214	178	8	70	83	279	75	29	479	191	20	16	18	169	176	153	11	11	53	20	82	28	77	69	182	177	207	59	157	7	189	182	4	94	30	34	34	33	12	42	45	95	102	91	114	67	124
TNFAIP3 - mRNA	438	105	183	240	82	147	143	177	116	77	425	467	218	152	29	92	144	82	57	68	74	26	169	229	75	135	223	215	79	155	601	135	72	144	52	159	79	127	86	92	87	25	89	46	67	97	208	88	182
NFATC2 - mRNA	761	90	91	171	229	111	189	399	96	116	353	220	169	167	25	83	123	63	26	22	23	60	172	75	82	90	195	180	143	143	260	41	262	301	65	113	61	45	61	47	49	49	61	144	89	136	128	114	90
MAP3K5 - mRNA	538	46	150	174	108	52	156	212	469	82	607	138	390	201	164	127	97	92	51	78	21	72	92	44	58	76	164	168	103	57	109	73	395	60	40	145	72	148	40	44	41	48	43	40	76	71	79	38	110
IRAK1 - mRNA	689	34	151	366	271	41	47	135	224	101	86	67	660	176	219	130	104	109	121	108	114	76	33	36	31	27	109	102	90	23	75	102	54	58	41	28	35	92	26	26	299	118	17	39	38	57	52	34	161
ABCF1 - mRNA	741	47	123	215	288	41	83	213	212	98	217	136	277	248	250	142	118	107	438	109	70	115	70	31	54	66	139	130	160	65	101	54	62	96	24	56	37	59	24	33	68	110	24	57	49	69	55	60	165
NOL7 - mRNA	987	10	145	206	276	32	93	187	196	117	203	121	287	107	184	89	113	105	134	82	48	58	50	15	22	31	96	68	138	41	59	81	47	28	17	31	30	34	10	13	27	84	22	40	30	41	49	33	119
TAP1 - mRNA	223	28	117	131	52	17	34	45	56	38	50	50	138	456	127	104	81	72	49	63	36	30	96	26	43	24	53	57	82	22	87	44	11	23	14	40	18	70	13	29	89	201	18	13	23	28	26	28	146
TAP2 - mRNA	241	57	176	139	92	56	89	128	107	48	122	106	134	226	60	116	117	84	131	64	47	28	84	35	55	24	96	97	106	33	116	37	20	32	14	30	25	69	23	22	80	136	32	17	46	42	49	35	205
IRF2 - mRNA	164	42	225	161	79	38	100	199	82	94	159	161	126	174	73	125	144	109	36	44	35	73	74	39	34	37	145	131	130	50	130	29	70	51	32	51	51	62	22	41	64	110	31	55	63	53	61	56	135
REL - mRNA	184	37	114	130	107	27	44	86	123	54	88	82	152	90	108	79	82	51	100	81	45	27	47	28	14	31	90	81	69	70	200	26	60	28	26	34	12	92	39	43	46	78	14	26	21	50	21	23	91
IKBKB - mRNA	277	50	115	213	74	40	48	131	104	83	99	90	128	102	107	91	81	86	53	49	68	95	64	31	35	28	98	84	100	72	95	33	65	54	18	62	33	74	23	29	43	104	28	40	36	54	41	29	94
CASP3 - mRNA	153	24	111	110	112	27	56	107	124	70	117	97	65	112	68	90	80	109	49	54	25	61	38	14	30	19	46	43	60	26	44	13	30	32	13	26	11	31	15	21	30	53	19	32	25	20	29	24	126
ATG5 - mRNA	188	26	172	116	117	23	42	123	172	69	106	107	197	96	191	92	103	111	79	71	48	78	29	20	27	27	111	84	93	29	58	41	43	59	15	19	35	42	10	27	34	101	14	42	36	42	36	38	127
IFI16 - mRNA	247	39	208	250	188	58	36	80	94	135	72	94	172	181	123	155	148	76	57	92	25	29	70	82	30	46	105	107	81	34	170	68	57	23	22	65	34	202	64	57	128	60	15	36	40	74	41	39	198
PSMB10 - mRNA	174	55	203	213	54	71	53	300	87	67	204	145	133	130	42	157	144	99	25	53	49	17	101	46	56	39	128	139	152	63	130	27	21	36	13	56	34	79	34	40	49	78	35	19	66	51	43	57	209
IRF1 - mRNA	310	86	168	206	95	61	48	145	158	48	163	151	214	215	80	219	90	104	64	63	42	37	140	71	64	40	138	148	159	137	140	46	24	74	16	69	33	58	40	49	76	96	30	51	48	63	48	86	290
CREB1 - mRNA	261	62	203	245	145	89	181	344	249	140	409	233	226	212	291	116	100	111	112	116	70	192	98	41	65	96	230	246	229	83	228	50	152	153	40	97	81	110	56	66	88	130	58	101	90	108	110	101	108
BMI1 - mRNA	358	55	92	195	157	50	114	301	339	155	362	200	269	105	155	69	58	54	106	77	46	126	101	25	46	45	225	161	217	96	146	43	93	112	29	79	46	57	35	42	145	47	43	103	109	70	105	103	77
CHUK - mRNA	396	79	100	260	230	50	112	311	286	85	325	177	387	125	340	135	127	124	168	115	110	111	100	51	62	78	222	178	238	103	150	76	117	177	64	73	79	84	36	53	75	112	61	97	74	79	102	102	134
TRAF3 - mRNA	182	63	159	198	133	63	89	177	92	116	185	96	148	153	206	137	115	102	176	104	60	94	78	43	60	46	133	104	119	48	131	44	62	84	27	68	23	77	20	31	96	106	50	34	51	52	81	41	99
MTMR14 - mRNA	233	82	145	188	155	53	79	180	104	78	267	119	154	132	132	119	169	135	167	123	48	85	81	37	43	59	217	139	112	80	151	41	42	145	45	57	75	59	31	47	57	70	50	88	73	80	94	63	129
DDX50 - mRNA	284	56	117	258	221	44	82	181	357	105	194	123	115	103	188	63	65	62	227	124	72	134	65	51	46	43	146	114	126	46	120	37	88	85	21	59	34	66	25	46	62	122	33	52	61	81	68	50	88
AMMECR1L - mRNA	202	57	119	323	185	52	73	203	182	81	162	122	185	154	206	85	56	63	127	84	61	85	64	46	46	44	124	101	131	50	87	49	72	97	34	47	31	77	25	39	53	116	35	77	61	97	46	48	62
EIF2B4 - mRNA	234	47	118	280	157	58	100	210	328	121	242	137	264	144	232	99	71	74	177	97	85	65	77	38	49	45	118	128	116	61	113	24	112	80	25	45	51	54	31	35	64	114	37	53	47	71	54	56	111
CNOT4 - mRNA	213	41	106	202	154	60	144	198	237	116	293	167	174	123	139	98	78	70	125	112	39	113	52	23	54	48	154	119	136	48	94	107	99	85	31	61	37	74	44	59	36	100	21	58	66	55	71	55	76
TBK1 - mRNA	456	48	112	270	132	44	78	193	239	120	186	138	210	120	198	133	68	61	117	95	50	107	72	35	50	44	163	138	159	85	122	61	72	71	42	72	33	69	23	49	84	138	25	53	47	76	58	71	113
COG7 - mRNA	224	70	127	278	95	81	97	275	291	116	284	193	199	77	117	97	71	68	43	59	65	70	70	45	53	60	166	163	168	98	99	53	64	95	39	76	53	64	20	28	30	54	38	66	68	82	69	57	96
TMUB2 - mRNA	311	53	153	267	128	57	117	268	275	127	237	171	281	195	159	111	103	114	135	78	46	84	52	48	58	57	171	166	133	64	119	21	49	110	31	56	41	77	26	44	94	109	37	73	68	77	69	49	97
MAP2K1 - mRNA	260	55	128	270	405	44	84	230	358	100	202	149	413	160	284	122	129	123	97	122	66	86	62	37	54	44	145	123	132	67	102	140	48	92	50	55	67	98	30	38	67	92	32	52	76	67	78	66	103
MAP3K7 - mRNA	409	45	164	272	378	71	99	267	258	113	258	181	149	208	394	128	166	132	111	164	67	183	80	45	63	45	176	139	161	68	169	78	114	133	53	52	72	64	36	55	73	131	39	84	80	84	103	79	133
NFATC3 - mRNA	287	41	174	384	222	49	74	251	432	96	296	178	148	179	470	150	118	127	65	129	86	117	62	30	45	53	185	142	180	65	126	53	49	45	34	47	52	43	27	39	39	180	24	45	46	94	77	58	120
G6PD - mRNA	605	92	101	344	211	43	57	204	316	199	136	108	300	129	215	84	43	38	105	291	120	132	82	70	80	54	156	125	148	76	131	97	35	91	23	73	29	46	37	36	147	125	36	36	58	80	50	68	88
STAT5B - mRNA	593	30	164	224	168	51	112	247	169	107	298	148	164	165	115	112	98	80	110	67	56	122	59	54	46	60	244	161	185	62	171	24	89	100	44	66	78	48	27	41	81	82	30	106	73	87	114	84	124
ABL1 - mRNA	447	60	156	210	116	58	121	228	186	116	219	211	189	228	210	116	79	71	131	81	80	113	64	43	45	61	126	212	136	62	112	34	71	77	31	93	69	83	45	33	121	83	30	47	49	107	80	86	149
YTHDF2 - mRNA	501	27	165	279	249	43	74	160	272	117	155	108	305	161	268	94	65	58	178	133	61	97	32	26	24	30	119	104	98	27	75	41	26	29	15	31	21	64	14	22	57	83	11	31	37	38	23	35	124
PPIA - mRNA	470	33	72	291	406	24	103	165	231	77	277	99	230	236	282	80	98	73	198	213	34	156	40	26	44	37	110	96	84	47	68	61	82	73	50	49	40	33	39	39	119	101	30	50	45	47	74	45	90
TLK2 - mRNA	466	65	102	211	234	48	114	253	414	141	260	163	162	206	247	73	83	67	185	92	48	124	51	31	59	50	122	109	140	44	93	36	46	104	63	47	51	66	23	30	80	96	31	68	57	49	86	61	65
PSEN1 - mRNA	260	28	345	180	204	39	82	205	116	96	174	102	257	155	178	237	280	245	87	95	52	134	40	33	40	36	153	135	121	24	92	39	71	76	28	33	33	67	24	31	56	69	26	53	58	48	96	58	196
REPS1 - mRNA	300	30	216	211	297	33	57	162	118	108	177	150	215	136	248	160	195	223	60	142	37	137	71	18	32	43	168	127	144	65	97	99	100	87	40	55	59	39	32	22	38	59	31	96	79	81	79	56	115
SDHA - mRNA	227	69	291	256	164	51	130	281	359	104	287	217	275	164	182	191	199	180	135	115	48	117	91	25	54	75	148	109	125	72	104	22	66	84	54	58	42	76	28	34	61	86	54	79	59	52	86	58	204
IGF2R - mRNA	297	59	203	256	243	34	71	221	79	107	168	148	252	183	398	174	102	107	85	111	88	112	104	40	67	72	215	189	245	79	149	65	73	111	33	74	68	81	34	33	94	161	32	84	64	78	86	63	172
ALAS1 - mRNA	315	62	131	214	175	37	66	242	109	77	286	110	302	180	164	202	159	154	189	127	35	26	80	50	48	54	201	165	169	191	130	45	32	159	180	63	75	61	41	26	116	66	55	78	91	62	118	64	184
PECAM1 - mRNA	251	37	306	412	365	101	188	288	129	295	240	331	323	357	110	188	156	162	154	120	58	34	88	101	35	88	143	196	129	39	178	60	105	41	37	67	161	127	77	78	104	88	40	109	48	171	115	69	272
ENG - mRNA	205	95	172	341	237	120	153	248	101	326	317	227	149	175	97	108	82	66	56	60	30	28	135	97	34	135	162	210	113	93	152	51	74	66	42	151	88	126	91	81	97	70	60	87	69	230	74	52	212
JAK2 - mRNA	172	81	160	171	99	153	125	242	139	104	490	214	83	212	129	140	117	89	56	74	30	20	131	42	44	62	183	217	150	93	186	31	74	70	29	113	65	51	42	62	59	91	60	95	66	106	99	61	159
CYLD - mRNA	411	150	205	225	174	86	97	361	324	121	399	245	224	293	174	154	177	111	98	119	49	74	200	83	116	113	244	294	373	228	309	60	80	254	64	161	112	101	68	83	94	113	90	209	160	173	113	141	170
IFNAR2 - mRNA	461	76	187	296	295	85	140	337	215	172	335	180	326	286	211	179	106	118	117	123	58	81	104	42	55	56	184	149	207	95	213	67	123	109	67	65	53	121	49	47	103	128	38	93	80	108	47	76	183
C3 - mRNA	109	19	515	299	585	281	83	196	68	218	92	148	158	185	11	119	124	36	20	32	7	7	60	15	31	27	168	91	93	300	65	36	104	5	464	45	41	396	168	15	60	13	29	57	21	97	43	32	180
RORA - mRNA	272	36	75	286	68	50	73	241	171	82	197	181	231	225	68	52	72	35	54	31	27	75	84	27	40	42	168	184	142	120	150	36	118	129	135	88	60	72	32	58	46	423	45	79	80	80	75	97	73
HLA-DRB4 - mRNA	138	35	261	327	5	3	2	7	4	1	97	4	5	359	6	8	155	2	12	6	28	6	6	60	48	4	139	135	131	3	7	77	34	2	28	57	43	10	5	39	5	7	3	2	2	6	53	29	281
MERTK - mRNA	93	25	199	167	81	24	20	90	58	81	59	61	109	105	92	101	71	66	52	31	23	36	21	26	10	16	73	76	67	21	53	17	28	8	22	22	13	50	9	31	42	51	10	27	21	27	28	21	104
BST2 - mRNA	78	35	113	71	319	55	31	96	34	80	67	77	52	73	21	42	57	32	19	40	13	14	43	30	10	27	62	44	47	16	40	45	32	36	45	31	25	57	23	37	38	116	18	32	29	44	43	11	52
KLRC2 - mRNA	21	13	46	558	13	6	3	15	30	8	6	13	1203	18	8	31	51	20	43	23	6	12	12	9	10	9	14	6	103	4	19	6	15	21	9	2	4	9	6	1	42	19	8	7	10	1	13	4	11
CFB - mRNA	146	25	191	118	88	49	19	132	91	84	63	76	684	34	8	89	108	99	9	11	10	15	35	20	29	11	77	64	50	239	23	19	11	91	341	19	31	168	58	19	14	11	41	30	37	25	30	40	236
NOTCH1 - mRNA	110	24	103	456	255	33	39	52	63	46	65	54	140	119	235	86	48	52	103	151	373	31	37	41	46	40	54	73	50	27	61	54	98	21	17	26	23	83	43	32	75	56	10	12	14	42	21	22	128
LRRN3 - mRNA	137	17	22	15	24	2	7	71	128	8	17	11	51	28	15	13	15	7	144	13	7	33	16	11	9	16	11	17	21	11	34	2	2	21	22	11	2	5	6	7	65	16	4	7	8	12	13	8	27
ICOSLG - mRNA	108	19	86	108	39	20	27	38	112	31	33	52	119	55	33	64	56	34	16	145	18	21	20	20	18	9	27	41	33	10	66	8	21	21	16	16	7	44	11	29	30	8	12	22	18	29	22	10	39
KIT - mRNA	101	11	73	25	12	9	15	54	108	246	9	68	147	91	46	45	38	12	17	2	8	75	14	6	5	3	50	23	30	3	16	1	4	12	7	9	8	11	1	3	9	32	3	14	19	5	17	18	28
NCR1 - mRNA	11	17	15	17	3	2	97	20	15	6	670	12	6	10	2	8	1	4	4	6	3	8	7	399	116	17	4	4	7	6	12	1	2	6	2	12	4	2	26	6	1	11	6	56	4	2	95	9	6
TMEFF2 - mRNA	90	18	10	11	4	79	145	11	34	9	857	75	5	56	2	11	3	4	15	26	7	9	13	12	73	27	45	13	6	15	6	4	4	8	7	32	18	4	9	37	11	13	10	3	12	5	92	8	7
TCF7 - mRNA	41	32	83	213	115	10	23	45	118	25	63	24	63	41	296	78	89	47	48	41	72	31	23	10	17	17	19	33	29	4	243	12	29	25	17	10	7	36	11	10	21	214	8	8	18	9	23	11	43
TLR4 - mRNA	191	15	114	256	88	36	40	71	64	44	48	42	230	84	335	86	63	36	20	31	17	26	45	27	24	18	54	58	53	26	83	26	34	17	20	40	19	52	49	22	45	35	17	25	24	38	36	18	103
RUNX1 - mRNA	70	18	58	345	215	49	21	70	55	144	31	49	104	106	211	47	22	17	26	31	63	13	23	28	12	18	33	50	33	10	32	35	33	5	9	31	18	174	38	36	44	58	10	17	27	21	13	14	55
PDGFC - mRNA	84	18	118	188	54	76	42	75	75	141	44	57	78	85	199	73	48	51	34	45	24	33	17	26	15	12	39	73	20	17	27	23	39	22	21	22	23	175	27	37	42	64	12	15	17	16	38	18	72
MCAM - mRNA	104	24	53	187	180	60	130	105	93	54	84	156	128	86	53	49	32	49	58	71	27	25	26	37	32	18	54	133	58	13	30	14	16	8	21	63	109	33	13	52	74	41	23	28	17	32	66	23	79
NFATC4 - mRNA	93	41	37	78	88	101	106	145	76	99	160	129	92	65	75	34	22	16	53	21	17	108	43	35	39	30	102	97	81	38	50	21	25	75	16	30	36	39	32	31	13	33	36	62	45	58	64	23	43
ELK1 - mRNA	178	56	48	133	124	31	43	114	82	74	98	64	122	137	106	44	25	20	54	104	63	103	24	26	45	32	91	105	77	34	86	15	24	39	34	47	24	78	32	28	86	88	15	25	29	35	41	48	37
BCL6 - mRNA	109	38	96	168	136	50	39	90	52	64	48	90	90	65	61	24	42	17	41	30	12	149	48	77	17	46	68	113	46	62	126	37	56	59	59	52	65	125	34	40	112	46	36	46	25	96	55	22	60
FCER1G - mRNA	141	31	131	172	293	64	35	76	99	112	84	55	92	157	78	44	75	38	47	102	17	15	25	39	18	24	51	39	82	23	86	90	28	28	46	19	25	88	46	26	97	39	29	33	32	44	33	19	162
SBNO2 - mRNA	214	36	66	238	215	39	47	125	166	75	84	85	198	135	111	64	66	50	24	45	56	44	56	49	30	27	64	81	72	39	72	52	42	73	24	41	25	96	26	25	43	61	32	30	44	56	28	37	119
DNAJC14 - mRNA	225	43	60	154	108	25	56	126	88	47	156	61	80	83	103	36	32	37	71	47	37	52	43	16	37	35	89	63	106	27	71	16	25	86	38	32	18	32	15	24	60	42	30	34	47	33	43	49	47
IRAK4 - mRNA	243	33	88	165	81	33	45	162	159	95	168	118	128	83	75	42	76	77	14	18	29	43	49	10	38	25	76	81	95	41	118	16	71	95	30	52	49	26	32	28	38	39	36	43	56	32	44	38	43
ATG7 - mRNA	137	32	61	123	61	41	58	160	134	90	194	88	109	94	74	61	51	47	61	42	24	34	55	14	32	34	78	84	83	42	64	15	28	84	16	46	14	42	16	25	29	51	23	21	33	45	30	32	61
ATG16L1 - mRNA	106	27	116	252	147	27	62	148	163	58	87	90	109	106	105	82	89	63	66	63	64	40	26	18	24	22	87	81	70	38	92	47	54	45	26	27	28	77	12	27	45	77	13	38	41	33	39	34	67
NFKB2 - mRNA	103	34	77	168	203	43	63	136	69	89	101	118	136	118	72	73	78	63	70	29	41	39	44	52	35	22	58	87	62	33	136	31	79	49	35	30	32	122	31	33	46	67	25	28	35	72	43	28	95
FOXJ1 - mRNA	286	116	108	95	78	5	2	3	220	8	8	3	149	318	51	33	1	1	119	121	41	89	40	42	49	45	47	39	62	51	55	64	2	5	17	40	3	116	3	36	70	48	2	1	3	51	6	23	36
IFIT1 - mRNA	82	29	60	39	46	32	28	66	29	63	106	64	167	49	18	47	36	38	23	25	14	11	44	21	29	31	54	46	59	41	60	18	26	33	35	37	23	224	23	64	41	43	17	47	18	27	36	30	14
TICAM1 - mRNA	86	29	54	167	60	24	42	95	98	64	142	62	117	35	47	35	58	59	38	15	25	19	18	12	20	22	51	42	55	30	38	15	45	40	24	24	20	38	14	16	26	14	15	30	38	30	35	13	55
IFI35 - mRNA	130	40	68	64	39	36	46	123	17	56	114	63	33	50	14	51	53	61	17	14	22	6	70	9	21	22	43	65	69	43	45	9	7	55	14	27	22	42	17	16	47	30	27	40	34	24	30	21	69
IRF3 - mRNA	103	64	70	92	64	40	70	128	73	68	109	93	84	52	53	45	34	28	11	32	30	26	39	35	45	29	70	50	87	35	62	27	21	62	17	36	16	42	24	21	28	46	35	28	39	25	31	24	33
ICAM1 - mRNA	90	25	69	96	121	23	21	34	51	38	27	42	86	166	32	33	21	43	30	46	19	16	27	34	18	16	27	32	30	22	140	48	33	12	49	26	8	169	26	23	53	40	14	6	17	42	9	15	101
IKBKE - mRNA	150	25	55	169	115	19	15	71	58	35	38	45	89	49	30	38	27	33	13	11	71	38	24	17	23	9	41	26	34	16	63	14	33	21	6	17	10	41	11	12	21	17	9	16	32	18	14	12	66
IL15RA - mRNA	58	24	104	108	70	25	20	86	62	21	32	54	86	89	19	87	79	45	14	37	18	23	32	26	23	17	50	54	37	12	28	24	62	23	31	17	11	62	9	11	13	25	10	18	27	29	15	15	124
ITGB2 - mRNA	44	20	59	105	89	31	28	59	41	87	52	48	66	149	32	27	54	45	33	62	8	24	31	22	19	20	47	47	56	10	108	51	12	13	9	11	16	67	18	22	54	32	9	17	27	28	21	20	77
TLR1 - mRNA	54	26	103	84	62	36	29	65	58	96	52	53	58	82	48	57	70	48	22	20	14	13	30	22	15	23	32	53	40	16	77	22	61	24	12	19	8	56	13	22	38	16	21	24	19	31	15	12	89
SIGLEC1 - mRNA	49	12	105	34	59	14	25	62	57	47	28	48	46	83	18	65	71	49	17	15	10	28	30	15	20	17	34	39	37	27	70	18	16	25	20	10	12	58	22	23	53	40	12	18	19	13	25	14	123
CMKLR1 - mRNA	39	36	75	78	44	31	42	94	64	84	60	37	37	100	46	46	40	33	18	29	4	31	33	24	15	26	43	35	30	6	58	19	39	33	9	24	31	18	18	23	19	35	12	22	20	34	23	10	93
DDX58 - mRNA	73	21	104	40	52	22	35	80	41	48	90	66	85	54	29	75	103	77	25	30	22	27	26	11	11	18	39	50	74	39	67	26	23	60	24	30	33	89	25	37	22	35	20	41	29	39	37	36	60
HCK - mRNA	64	19	117	72	89	36	29	74	82	75	56	54	79	97	92	33	50	47	23	48	21	32	23	19	17	21	41	32	51	22	56	46	33	29	19	15	7	50	21	20	68	30	20	15	26	40	22	17	117
CXCL6 - mRNA	45	8	87	59	120	3	14	82	100	53	5	51	13	6	10	52	41	40	9	7	4	19	6	13	7	9	32	41	96	10	7	13	1	23	51	6	1	198	10	5	8	11	5	5	44	2	17	26	189
SLAMF7 - mRNA	59	19	52	53	29	80	62	103	159	98	79	93	37	176	8	44	30	33	28	88	9	19	18	25	6	6	17	24	23	2	37	37	4	22	8	5	3	6	4	9	25	23	1	8	10	9	4	6	81
IL17RA - mRNA	87	20	68	129	46	14	17	54	228	38	32	47	42	36	58	46	33	28	22	20	14	23	20	26	11	10	18	25	21	10	49	13	16	13	11	22	11	35	9	10	27	18	7	10	13	21	17	23	57
ITGAE - mRNA	143	12	85	112	83	14	28	55	75	42	66	32	109	49	128	57	65	75	27	27	25	46	21	12	15	15	36	41	40	11	52	28	17	30	27	13	20	22	9	10	43	85	10	23	23	17	27	21	62
NOD1 - mRNA	55	19	45	93	95	24	14	40	90	37	38	68	95	51	42	31	30	28	15	18	13	84	35	26	16	15	42	43	28	5	48	18	42	32	13	16	16	46	22	15	25	27	17	26	20	15	21	16	45
IL15 - mRNA	74	67	89	83	48	22	29	149	33	39	40	60	63	65	36	74	71	25	25	28	25	31	73	32	37	51	74	72	94	34	89	9	40	52	13	31	24	35	21	34	30	50	25	28	41	67	22	48	61
ENTPD1 - mRNA	42	20	65	109	24	44	72	126	27	42	57	61	45	91	28	33	37	20	7	23	15	19	20	16	18	13	66	96	29	9	63	7	14	20	7	30	38	47	26	26	24	28	12	11	21	22	44	17	49
FLT3LG - mRNA	35	44	67	42	19	38	30	116	41	45	77	90	25	64	14	39	22	18	9	11	11	28	52	10	31	33	61	43	43	29	90	5	15	37	8	21	10	12	7	30	25	24	14	21	28	31	16	19	37
ITGB3 - mRNA	55	22	104	82	47	8	20	35	10	5	13	40	62	46	22	66	18	23	16	5	15	21	19	24	8	8	44	72	30	9	11	7	6	9	5	31	22	40	3	14	17	178	5	1	10	8	32	15	58
GNLY - mRNA	28	20	118	42	19	8	9	34	45	8	9	30	42	40	19	89	18	24	25	51	20	12	30	66	14	12	21	14	40	15	32	17	16	41	2	12	3	8	10	15	31	74	18	6	10	22	26	11	55
TARP - mRNA	32	16	70	17	11	15	22	51	94	21	35	58	11	45	16	24	71	66	9	18	6	40	23	20	22	17	25	24	16	5	33	4	10	50	8	8	4	7	4	11	20	10	9	7	28	5	27	9	34
CD209 - mRNA	28	11	94	13	27	14	20	49	48	22	36	30	22	32	26	37	35	41	10	4	17	33	17	13	19	9	24	34	30	11	51	6	13	28	6	8	8	7	6	8	11	16	8	9	21	12	34	18	68
CCRL2 - mRNA	25	17	68	22	34	10	18	31	44	18	21	19	24	32	8	51	30	44	17	14	8	15	12	11	11	10	18	15	17	9	12	9	5	20	11	6	8	15	4	4	9	16	16	13	5	8	14	7	69
IL18 - mRNA	33	20	109	71	23	14	8	56	57	34	25	19	20	46	8	41	59	39	12	13	12	24	12	18	10	7	20	18	24	9	29	14	11	10	9	8	2	74	13	5	7	10	5	4	11	18	10	2	77
CD8A - mRNA	24	28	52	78	28	25	14	38	52	22	42	17	19	54	19	25	111	32	13	45	7	28	32	7	23	8	22	21	38	7	63	13	33	42	11	10	15	18	6	3	31	26	5	14	17	11	18	15	21
PRF1 - mRNA	36	25	87	41	41	19	13	32	69	18	31	38	31	102	16	31	51	27	12	46	16	22	24	25	12	13	22	20	26	11	63	9	13	29	13	10	5	11	6	3	34	50	8	12	15	10	15	16	65
IL2RB - mRNA	28	28	50	51	45	11	17	42	28	21	19	23	23	70	15	38	29	14	16	52	11	10	22	21	13	15	19	21	41	7	100	10	11	19	4	12	6	15	10	12	31	23	8	13	14	18	13	10	36
NCF4 - mRNA	21	13	55	47	31	10	17	37	26	25	27	35	23	47	15	37	40	25	12	16	10	5	23	14	13	5	24	35	35	7	56	7	4	6	5	14	3	11	8	14	21	12	6	14	11	16	12	7	58
PIK3CG - mRNA	45	16	67	54	30	14	23	43	48	32	20	31	37	57	15	33	32	21	12	26	7	14	16	8	4	4	24	41	33	8	60	10	10	8	2	13	3	23	12	17	27	12	4	9	15	20	8	9	70
TNFSF15 - mRNA	10	7	78	97	92	8	11	29	47	18	9	16	23	27	8	76	26	33	11	9	11	16	9	8	3	6	15	16	22	6	10	4	1	9	3	6	4	9	10	2	6	5	3	4	9	12	10	11	58
TNFRSF17 - mRNA	35	13	68	33	21	7	6	28	53	16	7	12	16	93	7	56	58	42	11	29	12	20	11	6	11	7	23	22	24	6	25	10	7	9	8	3	3	11	2	10	12	8	4	9	10	9	10	4	91
CCL8 - mRNA	13	19	106	23	13	6	7	8	46	5	3	13	15	44	18	98	18	14	14	6	20	15	11	9	7	12	17	8	17	3	46	11	2	5	1	5	10	7	7	11	11	21	4	6	1	12	8	5	129
IL2RA - mRNA	49	19	59	54	70	8	14	40	70	22	13	30	73	79	19	36	57	11	14	36	11	25	11	17	11	6	23	11	28	8	50	15	13	24	8	12	6	119	14	8	32	35	5	17	15	12	11	7	77
CD84 - mRNA	48	20	61	81	63	32	24	62	123	52	51	32	43	81	11	31	48	20	37	41	12	37	25	11	19	13	26	22	21	8	81	17	16	30	6	9	9	26	2	9	25	18	7	10	11	12	11	7	40
TNFSF13B - mRNA	71	11	68	77	111	15	29	40	42	48	28	41	64	98	29	23	25	10	27	38	12	19	17	13	11	13	44	31	39	15	44	14	17	10	6	8	5	14	6	15	42	30	6	8	14	14	12	24	38
RELB - mRNA	78	13	61	116	89	8	17	20	11	21	16	10	89	67	19	56	50	37	73	17	26	10	18	12	12	11	34	20	16	12	34	11	24	7	3	12	6	63	6	8	25	19	2	4	8	12	7	8	50
KLRK1 - mRNA	25	20	60	91	15	9	2	14	27	10	17	13	145	38	11	39	64	37	15	14	6	12	17	9	8	7	15	16	33	2	52	7	20	14	5	6	3	14	5	6	21	16	6	8	10	8	12	5	32
LYN - mRNA	114	12	63	71	24	7	19	24	11	21	36	9	120	29	26	40	28	31	20	16	13	8	16	10	8	14	21	19	24	6	47	16	13	14	4	10	9	14	2	11	24	20	7	3	8	13	11	17	63
PIK3CD - mRNA	20	23	37	51	52	17	39	54	47	39	90	54	32	49	16	25	31	27	42	48	12	16	24	15	23	20	31	36	22	7	142	18	13	43	1	8	15	29	12	10	24	16	11	27	18	27	15	15	46
CD247 - mRNA	32	14	82	42	33	14	15	37	38	27	36	35	25	72	7	63	53	29	56	26	3	27	25	9	15	9	18	30	21	4	143	6	11	16	1	9	2	12	11	8	38	26	7	8	11	15	17	20	61
IL6R - mRNA	49	15	124	51	46	18	23	71	68	36	44	45	30	32	9	68	80	68	7	12	9	18	15	48	16	11	38	33	36	29	40	7	22	6	27	13	21	14	9	12	9	8	11	7	10	16	42	10	46
CD3E - mRNA	17	17	94	21	29	3	12	30	26	20	37	28	15	45	4	46	65	29	7	21	7	8	20	8	7	10	18	24	18	4	120	9	16	7	4	5	2	3	6	10	28	15	3	1	14	6	14	5	34
CD96 - mRNA	30	17	86	51	23	4	9	31	13	32	31	32	30	62	13	89	91	42	19	19	22	10	37	15	10	12	42	19	27	6	94	13	12	7	6	8	6	15	9	8	18	23	3	5	10	10	18	12	68
CD3D - mRNA	31	23	97	44	36	12	19	47	48	23	44	36	18	61	13	40	116	52	11	35	3	10	28	10	15	17	19	20	24	3	105	12	20	20	2	4	5	13	6	5	20	19	2	5	19	11	17	11	66
ITGAL - mRNA	37	35	60	56	49	13	17	32	61	31	35	39	29	64	9	51	84	37	24	34	7	22	36	7	11	9	26	17	34	9	124	18	14	19	10	11	5	13	3	7	30	27	6	9	15	9	17	13	55
THBD - mRNA	48	40	130	94	187	67	124	109	38	53	139	63	49	75	51	43	70	28	12	19	19	15	61	75	15	25	51	116	47	48	122	14	61	52	74	65	74	50	46	56	34	26	30	62	23	123	43	13	52
POS_E(0.5) - mRNA	61	79	76	45	34	126	137	176	175	169	144	132	63	56	49	34	44	33	37	52	47	35	32	43	58	50	58	58	71	84	98	34	51	39	49	55	42	75	56	71	63	65	48	32	50	59	51	33	56
PTGS2 - mRNA	26	24	32	33	59	15	24	48	65	20	13	54	22	40	256	27	12	7	27	17	29	25	7	27	12	11	13	20	20	17	84	40	11	9	22	17	19	135	29	18	23	17	15	7	7	12	19	12	31
LCK - mRNA	41	24	81	81	59	6	17	27	55	34	34	34	13	74	138	42	60	21	41	31	50	17	22	11	12	12	27	17	32	12	149	134	8	15	6	8	3	16	6	12	32	25	6	5	13	8	17	11	56
ZAP70 - mRNA	24	15	43	116	39	7	14	25	24	28	38	33	17	46	143	38	45	21	15	27	6	14	26	12	13	14	23	32	22	8	88	14	5	18	2	9	3	9	2	5	20	9	9	9	15	10	12	8	36
C5 - mRNA	66	45	45	178	88	17	12	43	130	12	28	24	71	48	76	30	16	19	35	10	33	41	33	18	16	12	27	24	28	145	30	10	122	41	133	22	15	20	12	22	24	24	16	21	27	20	28	14	16
PLAUR - mRNA	68	17	38	139	250	32	14	53	179	48	31	34	44	56	60	27	24	14	29	37	32	33	30	26	10	19	7	31	26	14	70	48	24	17	20	20	16	137	21	18	61	14	7	11	16	30	6	11	47
MSR1 - mRNA	120	17	36	119	105	56	32	84	82	150	65	64	120	71	62	35	22	29	59	37	6	22	20	35	19	21	33	28	37	18	26	36	51	58	20	42	12	43	15	34	59	40	16	46	13	26	32	10	31
MAP2K4 - mRNA	124	20	45	106	60	24	49	183	85	83	136	87	62	50	103	43	58	49	19	18	30	39	29	14	27	27	85	67	72	34	58	27	30	59	34	30	27	22	14	20	18	63	18	38	33	27	37	31	40
ZNF346 - mRNA	70	22	38	118	88	22	68	108	68	48	126	83	58	66	78	30	21	27	31	20	18	54	27	24	24	26	74	65	72	28	54	6	25	53	14	13	14	16	16	21	33	40	13	33	33	32	33	29	24
PSEN2 - mRNA	207	23	46	129	66	31	55	134	84	98	88	74	93	56	117	58	33	42	64	27	13	19	23	8	21	22	94	73	69	24	48	14	98	39	18	24	28	18	12	14	28	17	10	26	23	28	25	32	48
IFNAR1 - mRNA	201	37	75	70	34	21	44	109	85	47	102	51	95	129	72	45	22	18	32	29	20	80	41	14	33	23	60	40	72	30	76	7	20	33	26	35	14	30	11	22	33	40	10	17	18	33	26	21	25
MAP4K2 - mRNA	86	37	44	66	115	45	59	124	245	40	149	101	39	80	102	30	28	22	84	34	22	26	47	28	32	44	80	46	75	31	76	22	17	83	18	31	34	17	22	30	18	39	21	35	37	42	50	21	20
HRAS - mRNA	237	19	40	58	58	16	27	79	180	33	63	40	116	120	131	29	13	15	51	51	28	46	28	12	16	34	65	53	76	24	32	18	10	20	9	27	17	16	6	25	35	79	9	10	12	22	15	25	20
USP39 - mRNA	147	15	42	116	192	14	20	33	120	22	40	33	124	61	112	31	39	33	62	28	20	32	6	5	8	8	43	35	32	16	24	32	21	19	10	6	8	15	3	6	13	54	10	16	16	18	28	16	35
ARG2 - mRNA	142	16	48	26	21	7	58	202	47	21	112	80	48	102	111	75	82	75	53	21	31	171	28	8	10	35	68	62	49	62	136	11	8	142	21	41	38	15	7	9	9	51	37	99	74	97	42	24	17
TNFRSF13C - mRNA	56	15	61	29	27	5	21	14	126	18	21	16	11	57	33	34	60	3	35	19	11	29	19	4	9	8	7	7	9	3	222	6	4	17	3	1	4	6	1	5	6	65	1	3	2	7	7	4	9
NLRC5 - mRNA	115	39	43	96	42	31	32	87	133	50	73	55	32	243	50	44	62	27	25	43	11	53	62	24	38	15	62	51	66	20	108	38	9	27	10	26	14	19	17	16	37	61	20	10	31	22	32	23	57
RUNX3 - mRNA	144	26	58	92	215	12	18	27	41	15	32	27	34	71	56	55	71	27	65	78	55	9	36	19	11	14	35	41	41	13	202	18	24	20	10	15	6	25	7	19	43	492	6	11	20	20	17	12	78
CCL14 - mRNA	40	17	161	56	46	23	64	122	32	19	145	159	70	53	17	122	66	64	24	9	18	9	23	32	17	26	89	54	67	140	193	1	45	44	22	27	74	15	47	28	30	20	5	42	11	62	50	19	63
MRC1 - mRNA	34	17	233	45	163	14	30	87	13	28	47	82	68	71	34	58	73	103	34	13	13	5	51	26	14	20	109	56	71	31	71	20	39	30	22	22	21	88	15	17	44	17	16	34	27	38	29	22	172
KLRB1 - mRNA	23	26	212	38	26	12	19	72	10	42	27	76	21	28	10	72	175	89	9	21	6	7	21	12	9	23	65	60	49	7	148	5	18	19	7	15	2	13	8	11	12	6	15	8	32	25	36	18	121
CCL13 - mRNA	6	13	184	13	95	6	11	55	35	5	7	34	8	21	18	191	49	124	7	8	6	13	16	7	14	5	22	67	31	1	5	7	5	14	2	5	2	18	4	2	8	9	3	4	48	1	12	16	156
RORC - mRNA	120	31	145	89	8	25	14	39	38	18	43	43	51	28	8	85	57	96	5	9	5	41	25	14	17	32	55	48	49	64	21	1	100	38	23	26	6	19	4	12	33	13	10	13	14	38	33	18	26
TLR3 - mRNA	21	14	117	49	22	9	12	35	29	30	15	36	36	21	11	81	64	81	11	6	11	18	8	19	11	10	21	27	17	4	13	6	22	14	4	15	9	32	7	4	9	16	6	8	3	10	20	7	70
BLNK - mRNA	11	3	68	17	7	4	7	7	4	15	6	6	27	22	1	92	91	106	4	9	12	1	7	4	3	4	18	15	6	13	34	2	24	6	12	6	1	8	1	5	5	3	1	2	8	1	8	2	57
TNFRSF11A - mRNA	235	11	164	74	15	5	3	14	11	12	9	15	63	21	12	99	120	106	32	2	11	13	5	5	4	3	13	34	13	5	14	7	6	3	5	8	4	17	3	5	6	8	5	5	16	5	15	8	141
C8G - mRNA	255	15	56	35	17	5	11	33	31	6	13	17	23	19	9	107	51	62	11	5	12	8	10	4	6	7	15	13	13	59	8	1	15	9	110	14	7	6	4	7	3	8	10	3	15	5	17	5	46
CARD11 - mRNA	29	21	46	139	33	7	14	17	29	49	20	28	18	29	12	26	36	19	12	22	10	16	24	12	15	11	11	14	20	8	90	100	13	9	7	9	4	77	6	9	19	13	5	4	4	8	5	7	32
CD27 - mRNA	22	15	68	28	32	3	19	30	31	21	31	18	15	70	8	34	79	19	13	32	5	19	20	10	7	8	26	18	19	1	84	6	4	12	3	5	3	7	5	13	25	11	1	7	9	15	11	1	41
POU2AF1 - mRNA	69	42	51	48	10	7	11	16	48	11	10	5	10	46	70	25	76	7	11	20	13	18	13	11	12	9	14	20	11	3	50	17	9	24	4	13	1	9	5	7	9	13	4	3	16	19	20	3	45
ITGAX - mRNA	56	23	49	109	165	34	32	55	108	94	36	54	65	110	59	32	38	18	66	90	20	23	20	30	15	21	49	37	59	19	106	52	39	27	29	12	7	91	12	17	55	25	7	10	15	25	13	31	58
JAK3 - mRNA	46	52	104	115	232	20	27	40	29	68	40	30	39	112	29	34	71	27	33	39	17	18	43	30	10	20	44	30	58	8	173	17	18	8	15	18	12	31	15	25	47	22	12	17	23	31	18	28	68
VCAM1 - mRNA	104	15	171	92	62	31	45	99	64	75	58	103	62	85	45	97	84	44	28	43	16	4	36	21	7	11	72	41	76	24	133	42	49	13	7	17	11	102	25	24	20	9	7	18	28	33	18	33	83
CR1 - mRNA	23	27	119	59	91	17	37	61	140	40	39	51	35	54	28	57	111	9	21	21	7	52	19	20	18	20	38	29	35	10	250	18	8	36	8	7	6	22	16	15	39	20	9	19	21	37	22	16	87
CXCL13 - mRNA	29	14	94	31	34	2	29	8	24	9	7	4	23	44	9	53	162	13	23	63	4	15	10	1	4	3	15	4	19	9	93	32	2	3	14	2	3	2	2	9	64	8	4	5	2	7	2	4	2
LTB - mRNA	25	35	96	39	71	17	56	79	26	33	61	31	16	42	13	47	108	15	3	19	8	36	34	15	15	18	36	27	36	12	249	11	40	44	1	10	7	54	9	16	19	14	12	6	26	15	17	14	36
IRF4 - mRNA	41	23	60	27	55	22	25	40	56	26	30	41	17	104	19	60	67	49	18	47	18	23	24	20	19	7	12	29	24	10	88	24	7	34	7	7	3	18	2	19	14	14	6	7	16	17	21	8	116
CD83 - mRNA	183	30	54	94	122	43	23	21	50	66	29	36	86	117	31	25	62	24	57	55	13	64	33	30	17	17	28	30	25	26	348	47	56	39	44	16	12	53	47	54	66	86	8	15	17	41	16	12	35
MEF2C - mRNA	135	20	115	131	244	49	62	107	64	91	112	111	131	150	61	108	79	43	70	55	19	30	61	35	26	32	85	85	34	25	147	20	41	23	19	33	29	32	39	70	57	71	11	38	21	58	52	12	103
CD40 - mRNA	183	25	98	111	178	21	46	113	61	51	56	95	88	131	46	58	77	41	106	35	14	22	64	24	41	23	143	80	57	43	100	54	50	38	17	28	30	35	30	25	43	39	19	25	18	37	32	28	85
IL16 - mRNA	48	25	107	75	51	23	42	88	62	80	83	59	45	92	22	77	87	43	18	30	7	12	54	20	21	16	57	32	58	11	228	22	25	29	9	17	14	18	14	15	23	13	16	24	16	25	22	11	63
CD48 - mRNA	50	33	188	58	52	14	20	31	77	36	38	32	44	84	26	108	94	57	25	47	12	33	40	17	20	22	59	38	60	12	235	30	17	29	10	12	4	16	5	17	34	23	8	13	11	26	21	12	91
ICAM3 - mRNA	80	39	178	149	86	27	26	57	64	57	54	63	116	96	48	110	118	81	34	52	30	28	36	20	21	18	42	41	47	20	116	45	29	22	35	18	14	65	26	18	30	43	12	14	15	32	25	20	111
IL10RA - mRNA	70	33	186	132	67	27	66	115	143	63	75	83	74	156	48	108	90	44	41	59	16	23	61	29	27	20	67	52	78	18	248	20	30	26	16	29	11	52	10	24	69	26	8	22	23	46	15	21	137
PTPRC - mRNA	94	29	238	131	112	32	28	69	33	89	65	77	142	184	45	98	123	71	42	93	16	21	49	15	21	18	78	66	77	21	166	45	25	10	17	10	10	53	16	27	65	47	13	21	22	34	20	30	167
CYBB - mRNA	116	28	202	126	107	38	51	76	52	94	71	60	123	222	70	55	111	68	62	92	17	21	56	21	17	15	65	56	93	21	115	74	50	42	15	39	14	84	37	38	90	52	24	21	28	44	30	23	130
CD4 - mRNA	114	48	184	156	87	18	35	67	49	72	56	49	81	164	47	78	68	49	49	68	8	25	40	25	16	24	49	64	74	31	150	28	9	21	7	16	7	62	12	24	60	29	13	15	27	24	18	26	150
CSF2RB - mRNA	47	44	102	107	84	26	45	90	61	53	45	52	61	142	38	80	70	35	36	58	23	32	41	31	30	20	43	67	54	22	177	34	20	22	19	26	17	93	15	32	46	44	9	13	31	40	29	44	147
ITGA4 - mRNA	73	22	94	189	65	11	18	24	27	29	37	32	81	105	48	48	77	38	21	51	17	10	32	15	22	14	41	57	54	9	157	22	11	17	9	15	10	37	11	27	46	26	10	13	17	24	18	17	97
TNFRSF1B - mRNA	76	54	140	124	104	22	28	77	46	43	29	50	66	106	66	175	150	71	38	68	22	13	49	45	22	27	67	68	78	29	160	34	21	17	26	33	19	48	22	24	61	72	29	24	28	44	24	35	144
ISG20 - mRNA	65	39	122	121	50	17	26	81	24	33	50	37	101	113	127	142	151	87	34	43	52	27	24	28	32	18	68	62	45	37	120	23	21	26	26	26	8	31	6	23	47	85	25	16	28	37	39	21	155
INPP5D - mRNA	71	20	162	267	75	16	29	69	39	60	51	61	64	102	252	76	103	36	28	37	200	29	25	21	10	14	51	47	60	14	183	36	17	15	12	17	12	25	6	26	24	30	4	19	19	30	25	17	92
CASP8 - mRNA	93	28	138	197	110	26	44	123	134	103	96	81	128	100	29	127	141	80	18	19	38	35	53	20	24	30	63	98	70	22	118	44	55	51	10	30	18	45	13	10	36	34	17	31	33	29	31	37	141
IL4R - mRNA	113	22	161	278	106	47	46	168	47	46	118	140	127	71	47	119	71	65	27	34	65	10	39	34	26	33	106	158	82	65	121	54	20	41	27	34	32	122	22	32	56	24	16	38	47	59	42	61	179
MAP3K1 - mRNA	152	25	156	196	332	38	54	90	454	74	111	76	80	118	48	98	93	70	52	83	64	44	39	19	22	22	87	63	56	32	151	47	56	23	19	17	24	65	27	28	34	72	15	28	19	43	33	24	121
BCL2 - mRNA	101	48	133	142	53	30	22	55	315	31	40	63	108	75	299	60	91	39	20	15	19	196	56	30	24	25	81	54	53	21	131	17	34	23	14	44	18	31	21	24	24	65	14	21	37	48	38	20	66
CCND3 - mRNA	215	53	107	91	133	71	83	212	191	135	181	133	98	185	57	58	100	42	16	69	35	67	55	38	59	42	117	88	129	46	137	24	43	71	41	64	42	62	31	50	37	35	34	44	69	82	66	46	78
CCL18 - mRNA	39	10	187	93	591	7	22	38	42	26	17	4	24	229	30	32	105	55	56	108	14	20	6	10	6	16	5	19	6	2	11	44	15	9	4	3	2	21	1	3	57	16	9	1	8	2	14	3	92
LAIR2 - mRNA	31	24	100	166	635	15	9	27	73	37	21	24	58	44	24	29	32	26	13	20	8	17	22	23	19	21	39	32	29	7	73	8	17	37	11	16	8	40	5	11	42	16	9	11	83	21	24	15	48
NT5E - mRNA	140	53	145	261	117	42	64	219	48	45	78	90	42	36	41	145	102	99	20	17	46	19	66	36	36	52	75	78	152	45	66	91	36	51	10	62	51	113	15	31	19	23	33	26	28	56	45	70	68
ITGA2 - mRNA	86	19	142	502	219	18	8	43	47	60	34	12	40	44	32	132	79	74	24	10	91	15	16	17	12	6	35	49	26	8	12	50	32	5	45	15	12	165	8	15	20	18	11	5	12	9	21	11	105
CD58 - mRNA	137	12	213	245	203	20	19	53	143	53	37	72	138	75	156	270	204	199	44	53	37	18	9	11	7	19	56	95	61	4	42	80	36	13	20	16	22	140	13	12	23	47	13	17	21	36	29	16	160
CD68 - mRNA	82	28	235	133	134	49	45	157	109	123	120	82	63	92	23	121	197	174	25	91	21	27	23	32	20	24	55	53	65	39	62	41	30	39	39	23	20	55	18	20	63	41	14	25	41	28	56	9	119
F2RL1 - mRNA	16	44	254	148	128	34	26	95	31	36	78	40	31	32	11	276	248	187	7	21	12	17	36	7	13	24	112	199	90	32	20	87	6	19	16	71	16	104	19	16	20	22	18	18	35	36	49	38	228
CFI - mRNA	47	34	109	278	290	112	52	85	70	146	71	50	52	49	19	58	51	52	14	21	26	17	46	30	13	19	44	109	24	250	30	17	243	8	273	72	31	217	125	30	34	23	22	28	37	33	46	24	187
CXCL2 - mRNA	333	19	121	98	124	25	23	36	78	34	38	46	107	79	17	28	17	11	76	30	49	18	36	58	11	9	19	29	33	396	411	33	327	12	241	22	22	257	59	52	110	25	4	10	51	47	9	9	225
IL1RAP - mRNA	153	86	55	72	136	42	47	313	60	44	182	163	49	37	39	20	29	11	14	17	20	23	128	84	43	68	227	220	257	181	179	30	19	185	92	85	49	95	32	23	18	22	56	103	62	153	55	83	40
TFEB - mRNA	288	180	57	65	27	57	87	314	55	39	152	112	48	87	45	23	37	18	16	18	13	39	66	76	66	51	287	133	155	69	129	7	25	224	18	69	64	19	17	43	22	22	28	98	66	55	90	63	19
C1QA - mRNA	145	51	371	194	159	85	116	243	137	175	196	147	148	290	52	97	142	113	71	164	14	38	64	35	34	43	123	90	280	52	135	98	33	54	39	51	24	56	60	52	174	77	49	44	58	81	60	30	170
CD163 - mRNA	86	57	362	107	208	25	48	157	88	55	91	87	105	223	87	92	118	50	53	67	33	42	45	94	38	38	154	89	130	72	118	63	36	62	52	34	33	84	47	44	135	44	12	80	63	62	59	42	241
IL1R1 - mRNA	110	39	177	238	235	54	27	169	30	54	69	68	128	119	63	90	88	79	30	56	36	11	93	68	48	60	222	163	220	163	265	53	214	210	69	64	76	242	165	67	72	37	49	159	64	116	47	97	223
CD14 - mRNA	168	76	192	212	257	75	112	225	103	120	196	188	133	198	139	72	36	44	44	75	32	22	82	64	43	85	164	110	174	147	120	59	31	87	156	139	48	59	74	49	108	42	56	77	52	149	71	45	223
AXL - mRNA	90	51	149	238	163	120	135	228	156	163	146	243	115	145	60	84	128	85	25	36	34	19	78	40	38	40	112	132	68	43	53	36	60	44	32	95	98	251	55	54	57	30	56	70	73	106	89	22	94
TNFSF12 - mRNA	97	92	129	223	113	149	115	308	50	127	326	233	108	85	58	60	87	50	17	27	18	17	79	34	59	56	195	166	120	88	96	31	83	85	16	110	102	92	45	93	60	20	38	72	72	88	88	44	78
ITGA5 - mRNA	81	11	166	259	447	29	68	99	54	61	58	105	150	186	146	64	53	49	81	31	42	22	31	54	17	23	49	105	36	25	71	54	48	7	25	36	75	94	18	28	63	45	22	18	38	35	61	27	155
FCGR2A - mRNA	144	46	123	344	344	72	50	103	82	127	89	73	183	217	133	68	31	33	72	54	31	37	76	59	21	41	92	41	77	23	64	75	53	44	50	49	41	122	32	41	124	41	40	56	40	51	38	47	172
CTSL - mRNA	301	24	75	171	279	43	72	98	37	81	67	88	245	137	52	43	27	54	146	100	19	29	32	30	19	27	52	68	66	33	62	77	80	50	41	31	64	35	28	16	66	46	20	60	21	29	44	30	96
SAP130 - mRNA	258	27	102	184	204	20	81	168	282	83	216	120	222	131	266	81	75	91	253	189	47	63	48	11	24	34	83	73	84	68	74	73	60	44	10	47	31	45	43	21	37	79	27	40	46	28	49	43	70
GUSB - mRNA	220	26	89	210	212	48	81	131	252	124	148	82	197	84	239	67	51	55	22	54	43	47	33	21	22	27	90	87	95	50	53	57	27	47	78	33	25	43	15	17	40	47	15	31	39	33	35	24	60
TYK2 - mRNA	209	28	129	192	248	51	65	169	203	73	194	100	143	132	118	91	83	79	71	40	53	90	31	19	31	26	92	87	82	29	102	33	49	41	38	31	31	54	30	28	35	55	30	51	55	40	50	45	67
HDAC3 - mRNA	186	49	122	266	264	40	83	181	143	77	131	90	240	143	209	64	84	67	72	51	34	66	59	27	47	41	121	111	131	35	79	39	85	94	46	31	29	61	24	27	36	124	48	49	59	53	77	78	88
SIGIRR - mRNA	216	44	118	240	43	45	116	201	128	152	154	157	209	96	191	88	92	96	8	12	80	45	57	32	46	30	126	105	147	56	91	63	58	104	23	36	32	70	26	27	8	62	32	60	61	57	76	39	88
TAB1 - mRNA	181	66	93	181	121	82	69	197	307	94	272	142	75	107	93	57	61	55	102	117	34	42	61	14	41	41	95	84	88	54	66	20	46	79	18	75	52	39	44	35	41	76	30	51	42	50	67	39	59
ERCC3 - mRNA	231	98	58	181	98	40	68	167	171	92	161	100	153	130	162	56	40	31	86	100	55	93	77	40	62	60	137	113	141	70	98	56	73	85	28	92	36	72	39	33	78	82	45	45	54	56	49	49	38
IRF7 - mRNA	294	86	87	42	44	80	59	181	156	70	255	133	158	93	75	38	63	38	18	27	27	49	64	38	51	38	95	62	88	61	68	26	36	67	39	39	14	97	24	53	50	81	27	28	43	45	32	39	35
PLA2G6 - mRNA	224	83	52	146	58	79	119	249	218	112	297	194	134	63	58	32	22	26	27	40	28	24	50	44	36	41	184	118	158	54	108	14	31	124	12	59	46	26	30	26	28	39	35	81	39	81	34	40	28
CXCL16 - mRNA	387	57	123	240	89	42	102	182	31	84	251	169	168	79	36	138	90	88	77	40	26	12	106	48	68	97	107	98	137	84	79	33	39	124	37	88	62	89	29	27	51	31	64	69	77	66	105	43	98
ATF1 - mRNA	466	19	90	254	178	19	62	120	107	97	162	104	172	69	113	55	68	72	51	37	56	37	37	8	16	20	83	57	82	35	48	34	41	22	23	18	23	30	15	10	35	34	19	44	31	36	33	27	65
TRAF6 - mRNA	350	53	117	140	74	44	61	153	239	80	145	115	208	90	101	105	93	88	53	49	33	56	46	36	30	39	83	79	83	41	90	25	48	57	12	55	22	53	25	28	34	72	18	42	44	41	45	34	60
DHX16 - mRNA	382	66	94	127	81	42	66	227	70	71	176	112	92	109	92	87	64	43	93	51	43	59	64	11	61	61	104	83	150	44	131	9	76	63	20	56	33	40	18	22	35	45	26	47	41	49	49	36	63
CTLA4 - mRNA	30	22	19	866	37	5	13	18	55	19	14	29	26	66	34	8	21	5	14	40	10	13	12	10	12	9	16	10	12	13	96	10	6	17	4	5	4	13	7	8	30	9	4	9	6	5	5	3	20
PLAU - mRNA	134	25	57	386	301	38	24	79	68	95	41	76	180	204	87	69	40	27	41	50	32	25	34	40	13	22	30	73	53	13	56	61	66	28	11	24	26	749	39	40	103	27	18	14	31	62	17	32	109
AIRE - mRNA	40	24	19	32	6	8	11	13	45	17	38	9	33	9	13	3	10	5	24	964	22	31	11	14	14	10	11	12	6	2	45	2	11	12	9	7	6	8	5	7	22	6	4	3	6	11	14	8	7
NEFL - mRNA	11	11	16	314	465	7	8	18	595	182	11	10	3	8	6	9	6	3	21	611	6	23	11	11	7	6	7	6	3	3	4	3	8	13	74	5	10	1	1	5	29	12	2	6	5	1	10	5	8
CRP - mRNA	33	19	7	25	2	4	4	5	187	56	2	4	1	9	9	3	1	2	2	1	4	3	6	1	2	4	3	2	5	64	2	1	2	4	649	2	1	674	1	4	3	6	1	2	2	1	4	3	1
C6 - mRNA	63	30	28	41	11	18	29	57	150	84	27	36	24	19	11	11	25	30	8	10	18	34	11	34	21	17	13	17	15	190	15	5	11	38	409	10	8	83	13	8	16	10	14	8	8	15	25	15	10
SAA1 - mRNA	29	18	23	18	20	14	2	15	519	23	2	1	4	18	1	13	11	2	11	11	15	11	22	15	12	12	6	4	9	602	11	17	5	6	644	6	5	23	66	12	16	8	7	36	4	18	11	3	17
C9 - mRNA	48	11	9	6	6	12	16	29	145	10	3	33	6	8	4	6	4	1	3	2	2	20	1	10	9	6	9	4	5	664	5	2	7	30	519	3	1	2	5	6	2	11	6	5	6	3	22	7	2
MAGEC1 - mRNA	738	12	7	11	5	6	10	19	16	5	4	10	3	14	7	7	1	2	192	8	9	10	9	9	7	4	7	4	4	2	9	1	5	11	3	3	3	3	3	3	30	5	3	5	2	3	8	6	5
CTAG1B - mRNA	398	18	19	12	6	7	13	8	329	120	6	4	8	14	6	12	7	2	734	34	8	11	12	7	5	7	12	7	8	7	12	1	2	4	50	10	7	5	14	5	6	8	4	3	2	9	4	4	6
PBK - mRNA	534	11	31	129	108	2	6	7	69	31	3	6	176	201	152	16	27	18	270	80	23	91	6	11	10	6	3	6	8	3	6	10	18	30	15	1	1	34	3	4	64	100	2	4	7	5	16	2	58
TTK - mRNA	252	11	31	53	157	7	17	24	233	30	17	25	88	49	119	13	15	12	114	266	50	88	8	9	12	4	9	6	7	1	9	24	21	12	4	4	4	27	2	2	52	68	3	8	11	3	13	7	42
OAS3 - mRNA	270	14	54	260	133	17	44	53	312	74	40	50	133	156	21	33	59	34	33	42	59	46	24	9	14	13	35	26	46	32	43	37	22	31	45	9	12	145	25	33	50	171	9	41	13	14	19	14	53
SPA17 - mRNA	426	30	27	119	99	43	48	160	262	70	156	92	129	58	125	42	26	28	76	136	26	69	46	19	28	22	74	52	107	47	38	21	23	53	14	48	6	54	8	18	41	36	20	27	25	45	34	40	52
TRAF2 - mRNA	580	46	73	123	205	50	73	181	335	84	178	126	185	130	120	76	60	56	94	111	66	73	56	21	34	47	56	70	92	63	72	24	82	116	19	40	29	42	30	17	88	68	31	52	53	45	56	45	50
IL17RB - mRNA	319	25	123	98	81	56	54	48	291	124	334	51	201	116	181	23	31	27	12	11	112	53	30	125	52	25	80	28	74	27	31	7	12	12	11	50	16	27	19	54	7	79	26	13	19	37	95	26	35
AGK - mRNA	219	35	46	188	105	21	45	67	220	41	62	48	174	108	142	27	32	31	85	85	35	80	21	19	16	26	56	35	49	18	35	28	28	41	17	19	21	28	11	13	19	49	12	22	17	17	22	15	52
ECSIT - mRNA	214	30	108	169	153	40	54	116	151	58	128	84	149	65	55	54	41	48	219	63	27	45	30	12	18	23	75	47	60	30	42	15	32	29	34	34	14	20	21	15	34	59	17	33	18	32	39	24	52
CNOT10 - mRNA	242	29	86	145	136	35	54	142	184	74	170	106	107	122	190	70	63	59	208	84	29	58	52	25	23	23	72	75	78	32	69	16	25	45	17	26	26	25	10	12	53	84	23	39	30	42	37	50	65
TBP - mRNA	146	22	72	105	165	40	56	120	158	69	121	100	125	81	104	51	68	82	60	96	31	67	27	24	31	29	50	43	68	24	41	20	34	52	18	29	23	34	10	8	37	64	24	29	31	28	51	20	69
IKBKG - mRNA	299	37	60	120	119	42	37	136	168	68	126	70	118	72	68	44	53	55	75	71	46	58	40	37	25	21	67	64	53	49	67	54	42	79	49	40	33	43	34	16	71	58	30	53	53	34	54	21	66
ZNF143 - mRNA	232	14	59	92	79	21	44	64	219	30	110	74	99	67	90	56	53	57	71	55	40	43	26	15	14	24	63	42	77	27	34	34	55	22	12	25	22	37	16	11	23	35	7	31	19	18	43	22	63
CD5 - mRNA	172	19	56	172	39	4	8	16	10	24	19	18	38	54	569	40	41	15	20	46	78	8	22	12	13	8	15	15	22	9	95	9	10	7	4	6	5	13	3	6	22	204	5	5	6	15	8	5	32
S100A7 - mRNA	33	20	21	10	8	11	14	38	122	22	6	25	7	10	633	6	2	1	15	8	11	42	8	12	15	6	4	4	8	1	3	5	2	25	3	6	2	6	3	6	4	8	4	8	1	6	13	5	6
S100A8 - mRNA	33	18	110	38	108	2	6	28	20	12	3	12	41	27	572	23	9	9	22	18	12	16	19	26	6	6	13	35	17	4	37	22	26	11	67	11	20	66	15	7	62	15	5	7	7	21	6	16	164
MPPED1 - mRNA	97	14	12	29	9	45	198	27	325	7	148	26	7	59	4	2	3	1	8	6	4	35	14	17	12	5	6	1	9	16	5	2	5	29	10	6	2	9	18	6	6	13	10	3	13	4	11	5	4
FEZ1 - mRNA	47	30	45	87	63	51	40	92	626	57	58	77	52	42	39	42	12	21	37	12	16	28	16	27	15	16	43	63	25	15	23	14	18	28	17	39	25	20	15	23	30	11	6	17	18	26	30	15	54
SSX1 - mRNA	62	3	4	4	3	6	10	22	31	14	1	17	483	9	3	5	3	1	7	192	6	7	6	7	5	3	1	3	5	2	2	3	1	15	2	3	1	3	1	2	2	1	2	1	4	3	10	1	3
IL18R1 - mRNA	15	22	55	45	22	9	17	223	19	11	30	43	10	23	2	40	50	23	10	5	9	8	63	15	9	35	57	64	97	56	184	3	10	218	14	38	21	8	7	3	16	7	32	78	52	71	6	32	44
C8A - mRNA	22	12	2	10	4	6	7	221	53	6	40	34	14	5	2	4	1	2	2	3	5	12	77	6	8	30	49	37	120	134	28	1	3	52	63	22	12	1	3	3	3	2	8	15	31	11	12	29	1
C4BPA - mRNA	58	6	6	9	5	8	4	8	43	60	6	9	45	3	2	1	2	4	4	3	8	9	4	7	1	4	5	1	3	296	4	1	7	7	224	1	1	30	5	1	5	4	2	3	1	2	2	2	5
IL13RA2 - mRNA	15	6	11	12	6	1	5	15	19	4	2	8	21	110	3	4	3	5	93	2	4	8	2	5	3	3	3	5	4	6	9	1	3	8	133	2	2	1	2	3	43	4	2	7	4	1	8	5	7
C8B - mRNA	20	8	13	11	7	5	7	54	51	4	52	14	7	5	6	7	4	3	7	3	5	6	21	7	13	12	55	37	18	135	4	3	1	20	164	21	19	9	6	7	2	3	17	4	7	16	5	16	3
HSD11B1 - mRNA	36	13	7	26	28	11	5	8	20	26	8	8	20	26	11	15	5	9	6	19	8	4	10	9	5	7	11	9	14	117	8	10	4	4	174	10	8	12	6	10	10	6	7	6	6	7	6	3	20
HAMP - mRNA	8	4	2	13	5	1	2	4	34	5	4	2	4	9	8	6	1	1	5	6	2	3	3	2	5	2	4	7	2	10	2	3	1	3	261	7	3	8	1	4	5	9	1	1	2	5	2	1	4
ARG1 - mRNA	17	8	9	8	2	6	1	10	45	9	1	6	5	9	4	5	1	2	5	4	4	11	6	5	6	9	4	1	5	119	3	3	6	7	307	1	4	5	1	2	3	4	2	7	2	3	8	2	6
LBP - mRNA	30	15	7	8	6	9	9	18	82	6	7	19	6	7	5	8	2	1	3	3	5	20	3	13	6	9	6	4	6	85	7	1	6	19	217	3	4	2	1	5	10	8	4	2	5	4	6	4	3
IL11 - mRNA	10	10	10	27	318	8	5	21	19	13	7	9	12	15	23	10	1	5	25	9	19	12	8	10	10	5	6	3	15	3	4	7	7	8	8	4	7	13	2	5	8	15	8	5	9	4	8	17	5
CTCFL - mRNA	16	15	8	9	192	8	10	30	59	16	12	20	5	7	7	5	6	3	7	301	9	19	9	20	18	7	7	3	9	4	7	3	6	24	8	12	4	2	4	5	6	20	8	6	4	4	11	10	2
ADORA2A - mRNA	67	33	27	31	13	37	56	90	72	21	106	89	26	72	13	16	17	11	41	18	16	27	24	21	40	28	102	85	107	37	53	3	12	94	7	36	33	14	32	30	15	12	16	22	23	32	61	70	8
CD55 - mRNA	58	40	22	44	34	32	39	100	120	73	57	64	38	28	6	22	11	16	24	10	15	36	22	22	20	21	38	38	53	32	30	11	18	32	30	31	21	12	13	18	36	11	11	22	23	41	19	15	20
CCL4 - mRNA	45	32	39	46	23	74	48	72	148	36	61	66	43	63	10	10	15	10	21	17	13	62	11	38	23	10	10	9	24	17	69	14	18	45	15	16	6	9	8	11	22	36	6	1	10	10	22	8	25
ATG10 - mRNA	84	12	51	61	42	18	46	67	109	39	80	38	35	32	101	22	28	15	51	57	28	47	27	17	25	30	51	35	37	19	31	3	43	30	8	24	12	24	4	6	18	39	9	8	14	22	27	29	24
GPATCH3 - mRNA	99	84	68	70	11	58	40	103	120	64	91	46	32	38	41	43	9	11	44	60	33	43	39	38	33	42	49	48	66	42	67	6	17	19	6	34	8	36	13	32	48	60	9	4	11	37	15	18	17
PAX5 - mRNA	173	14	24	30	40	9	6	20	91	16	2	6	23	104	63	8	36	13	18	53	4	52	6	6	6	9	5	2	6	7	58	14	8	12	12	5	4	4	6	7	16	32	6	5	4	2	3	4	3
BLK - mRNA	24	12	33	8	9	3	3	2	4	7	8	1	1	4	6	9	29	5	1	4	8	5	15	3	6	6	8	3	9	3	33	2	5	7	3	2	7	8	2	5	9	4	8	7	6	7	11	3	6
CXCR5 - mRNA	3	6	20	6	5	8	11	9	30	9	10	6	2	10	3	11	25	1	2	5	4	6	5	6	6	4	4	2	2	2	47	2	5	13	1	1	2	4	1	8	4	5	1	2	3	3	3	1	7
SLAMF6 - mRNA	15	14	39	21	10	4	10	14	22	16	8	5	3	27	4	15	23	4	5	15	7	15	10	5	4	3	8	5	10	6	33	1	5	5	3	5	2	3	3	3	6	5	1	3	6	8	6	7	11
CD37 - mRNA	10	13	20	10	26	9	16	17	18	12	15	15	3	12	4	3	29	3	9	8	3	11	9	9	12	2	10	5	7	3	39	6	8	16	8	3	5	4	5	4	6	2	5	4	6	5	8	4	8
CR2 - mRNA	13	13	37	26	8	5	35	10	43	11	15	8	5	8	13	20	57	6	9	16	9	7	11	10	6	9	14	11	13	6	101	7	6	6	2	12	7	7	8	15	5	5	8	6	11	12	6	7	9
TNFRSF13B - mRNA	12	12	26	13	5	2	6	7	3	3	5	3	6	7	6	18	32	9	3	2	6	4	15	2	6	2	8	3	13	6	48	2	2	5	2	7	2	6	4	2	6	7	1	1	1	8	6	5	10
CCR7 - mRNA	3	8	6	7	24	4	5	7	16	8	14	4	4	10	1	6	28	2	4	6	2	8	8	9	5	2	5	4	5	3	58	2	1	11	4	3	1	3	3	2	9	3	2	2	4	1	4	1	8
FCER2 - mRNA	4	11	23	7	12	2	3	9	6	4	9	8	7	8	7	23	25	3	11	4	9	7	6	4	5	5	8	4	5	6	51	1	6	4	5	4	3	6	2	5	5	5	3	2	3	8	6	5	1
HLA-DOB - mRNA	26	21	50	45	37	6	17	32	32	27	15	31	12	87	8	22	73	15	19	11	11	28	23	14	9	12	19	11	15	5	74	5	15	25	10	5	6	14	6	10	11	22	6	4	8	12	23	9	21
FCGR2B - mRNA	40	15	83	45	61	25	31	29	39	61	26	43	16	51	42	27	46	13	17	18	10	16	15	13	20	17	25	14	8	20	39	37	13	15	13	4	11	31	9	8	25	18	11	14	4	9	18	15	67
POU2F2 - mRNA	43	15	45	41	34	5	7	15	66	16	16	9	36	55	48	13	17	5	14	45	14	22	19	9	9	12	15	15	22	11	51	14	10	7	7	9	4	15	7	16	8	20	2	5	6	18	9	5	19
SELL - mRNA	15	19	40	23	33	5	20	24	55	23	40	19	14	18	6	11	30	1	7	23	3	19	19	16	6	8	12	12	16	5	181	4	7	17	20	7	5	16	6	9	29	11	4	7	2	6	4	8	19
LY9 - mRNA	43	27	46	19	20	24	20	35	83	35	45	34	12	44	8	38	45	9	15	16	8	27	8	19	18	11	22	13	24	9	86	12	16	44	4	7	2	9	4	7	10	9	8	9	6	13	16	14	25
ITK - mRNA	21	6	65	21	37	6	5	45	70	29	39	32	21	32	8	29	122	26	7	25	2	21	30	10	10	11	25	14	15	4	124	15	21	34	7	7	10	11	5	7	15	12	12	9	12	7	22	11	28
PTGDR2 - mRNA	19	9	56	12	9	15	6	67	53	6	11	48	15	7	91	23	24	23	9	9	6	9	8	8	16	4	104	49	70	10	25	1	113	28	8	13	11	6	3	5	15	7	4	18	21	11	13	22	16
IL12A - mRNA	8	14	8	18	8	19	42	31	63	11	151	38	8	6	5	15	6	3	10	4	6	6	24	5	6	25	15	20	40	22	25	1	1	20	5	28	5	10	14	11	7	4	4	19	9	18	21	5	5
CCL15 - mRNA	45	29	28	64	38	28	39	108	55	14	114	60	40	8	4	20	12	30	40	4	10	18	14	14	18	26	46	39	72	23	33	5	5	75	21	10	8	5	7	10	9	1	9	47	14	40	16	17	30
MR1 - mRNA	26	17	29	25	15	7	13	60	61	23	37	28	16	16	1	17	17	17	13	8	8	15	19	10	15	14	41	28	54	13	40	3	8	33	6	6	14	16	5	11	14	16	13	21	15	14	12	12	15
IL11RA - mRNA	27	20	50	28	20	20	14	60	71	12	82	41	20	32	34	23	14	15	19	19	17	28	40	8	15	18	58	30	28	25	22	2	14	41	16	19	24	11	10	12	15	25	8	19	19	21	21	11	10
PRG2 - mRNA	42	7	6	24	59	4	8	13	171	11	6	17	39	10	6	10	5	1	5	2	14	12	10	7	7	6	8	7	8	6	6	1	5	10	4	5	5	6	4	5	7	7	3	1	4	5	6	5	6
SPINK5 - mRNA	85	7	10	7	14	2	4	17	125	5	7	7	5	46	52	2	6	6	78	21	13	11	5	11	4	5	8	8	5	3	6	20	89	8	3	6	1	8	4	1	9	4	5	6	3	3	7	3	10
SEMG1 - mRNA	15	10	15	15	3	1	9	12	60	7	1	12	3	12	3	9	2	3	4	2	9	13	8	10	4	7	4	4	6	6	3	1	3	6	5	5	6	3	3	5	2	10	2	8	5	2	6	4	9
FCGR1A - mRNA	18	9	19	14	13	5	9	19	47	12	11	21	12	24	16	6	6	4	4	6	12	17	8	15	9	6	12	3	8	1	9	1	8	11	2	8	2	3	7	3	7	16	1	2	3	5	4	3	9
IFNA17 - mRNA	11	6	2	5	3	7	4	19	100	5	8	9	4	6	1	1	1	2	3	1	4	11	4	5	8	4	5	4	6	2	1	1	5	17	2	1	1	3	1	1	2	2	1	5	2	1	7	2	3
ROPN1 - mRNA	12	12	9	13	6	9	8	27	109	23	8	19	4	6	4	2	7	2	7	3	7	35	5	11	4	4	3	3	7	4	2	1	5	23	5	5	5	3	1	4	7	5	4	9	3	6	9	5	10
CD160 - mRNA	17	8	11	8	6	10	14	17	77	14	7	18	2	7	3	13	18	15	8	5	6	30	3	9	10	8	10	5	9	4	8	1	4	18	4	4	3	1	1	4	5	5	1	2	1	2	11	5	14
SH2D1B - mRNA	17	12	15	15	4	7	4	18	50	11	6	15	5	20	2	16	2	8	6	6	15	27	4	12	7	8	10	5	13	2	12	1	4	12	4	5	1	4	4	8	7	5	6	2	6	5	8	3	14
IL23R - mRNA	26	6	14	8	3	3	2	35	57	12	30	30	12	8	3	6	7	4	5	4	8	6	11	7	7	6	9	14	14	7	9	1	10	15	2	2	3	5	3	4	1	2	12	9	9	13	8	9	7
IFNL2 - mRNA	20	14	8	8	6	19	15	41	63	12	11	13	4	13	7	4	3	1	5	5	4	42	3	14	22	4	3	4	6	3	3	4	13	37	6	2	1	7	3	3	1	7	6	9	4	4	6	5	6
CLU - mRNA	29	17	15	20	7	13	9	40	50	10	12	22	10	16	6	6	2	1	7	5	9	32	10	13	21	10	12	9	8	2	11	1	8	20	5	8	2	9	2	6	2	12	7	13	7	8	12	7	4
KIR_Activating_Subgroup_2 - mRNA	18	20	14	19	16	9	12	19	76	13	8	15	11	13	4	10	8	2	9	6	8	14	13	15	13	7	5	4	8	4	3	2	4	18	7	6	7	7	8	7	3	6	9	9	6	2	17	8	4
KIR3DL1 - mRNA	6	1	3	11	6	4	4	10	6	3	9	12	3	9	9	4	1	4	4	1	2	14	2	11	6	4	7	1	2	4	2	1	3	4	1	2	5	6	5	4	2	1	1	4	7	6	8	3	8
IL21 - mRNA	5	9	6	6	6	8	4	10	19	7	1	11	3	12	5	5	1	2	7	6	4	13	4	9	5	2	5	3	4	2	10	3	1	6	2	2	2	3	3	4	4	6	3	2	4	5	3	1	4
IL2 - mRNA	4	6	8	2	2	2	7	4	28	12	6	11	1	2	1	3	3	4	3	2	1	10	2	10	3	3	2	2	4	2	3	1	1	9	2	5	1	4	3	1	2	5	1	4	3	2	2	1	2
IL24 - mRNA	12	6	11	9	3	8	4	10	45	11	5	17	9	7	6	2	1	1	11	11	12	26	6	14	5	7	5	2	4	1	5	2	1	7	2	4	2	6	1	3	6	2	1	2	3	3	1	7	3
CD1A - mRNA	16	10	5	13	15	2	5	10	49	9	4	8	3	5	4	5	2	4	4	4	6	15	6	3	3	5	1	3	6	4	11	1	4	11	7	6	1	23	1	3	8	2	3	6	1	4	9	2	2
S100A12 - mRNA	15	12	17	16	4	6	3	11	42	10	6	7	5	7	12	3	4	1	9	4	11	14	5	8	7	7	6	8	5	6	6	5	8	12	9	1	3	3	4	2	11	8	3	4	3	4	6	4	16
SSX4 - mRNA	20	5	8	5	7	10	11	29	55	8	8	15	1	6	1	2	1	3	2	36	8	9	6	14	5	6	1	2	6	3	4	1	9	24	1	1	1	4	3	3	2	5	7	8	1	1	11	2	1
IFNB1 - mRNA	6	14	13	12	4	2	5	14	56	9	3	15	3	3	7	10	1	3	6	12	3	20	2	14	3	7	8	4	7	4	6	1	2	18	6	6	4	5	5	5	4	9	4	3	8	2	9	3	3
IFNA2 - mRNA	9	5	3	7	7	3	3	12	45	2	1	8	6	2	2	1	1	1	2	3	7	9	5	4	4	6	6	1	3	4	1	1	2	12	1	1	2	4	1	2	4	5	1	7	1	1	5	1	3
IFNA1 - mRNA	2	8	4	4	4	6	10	15	46	6	5	18	1	1	1	4	1	1	2	3	3	5	1	9	4	7	2	1	6	1	3	1	1	12	1	3	1	1	1	4	4	1	2	4	1	2	5	1	2
PMCH - mRNA	7	5	3	12	8	8	8	16	66	10	5	14	9	7	2	6	1	3	2	3	5	12	2	8	4	6	1	2	5	3	4	4	2	15	2	1	3	7	2	4	2	4	1	1	5	2	5	1	1
IFNA8 - mRNA	6	6	3	7	2	6	9	14	78	5	6	18	4	1	1	1	2	2	3	2	3	9	4	4	5	7	1	2	3	1	4	1	6	25	3	1	1	4	1	1	4	6	2	8	4	2	6	2	2
CCL16 - mRNA	21	7	3	10	1	4	7	9	62	13	5	18	3	10	3	7	5	1	9	2	5	20	4	9	8	5	6	2	6	33	5	2	5	8	31	5	1	4	2	4	1	7	2	11	3	3	11	1	1
IL17F - mRNA	7	5	10	11	7	3	3	7	45	6	4	10	2	9	3	2	1	1	3	1	9	24	6	9	5	4	1	2	1	4	4	5	1	3	3	3	1	5	1	2	1	3	1	3	2	1	5	1	4
CTAGE1 - mRNA	3	9	4	11	2	4	3	7	43	3	1	7	1	9	3	2	2	1	6	7	3	23	7	1	7	2	5	1	3	4	2	2	2	10	3	4	1	4	4	1	4	1	3	4	2	3	3	1	1
KIR3DL3 - mRNA	7	6	7	7	7	5	2	10	38	7	3	15	4	7	2	4	1	1	2	1	7	11	5	2	2	9	6	3	2	4	5	2	8	13	5	1	1	2	5	1	1	6	5	4	5	8	9	3	2
IL12B - mRNA	11	4	5	11	5	4	4	5	56	8	4	11	3	4	3	1	3	2	6	1	6	7	4	7	2	3	2	2	4	2	5	1	1	5	2	4	1	1	1	3	2	3	4	1	4	2	8	1	5
IL5 - mRNA	3	4	4	4	5	6	3	6	38	5	3	12	4	5	1	2	2	1	1	6	4	9	3	6	4	6	3	1	1	2	2	1	1	7	2	2	3	3	1	3	2	3	3	1	3	5	6	1	3
SPO11 - mRNA	5	11	11	3	6	1	4	5	38	6	2	6	4	4	2	3	1	2	2	4	6	6	5	8	4	8	3	3	3	4	5	1	1	5	1	4	1	2	1	5	4	6	2	3	3	2	4	4	7
CASP10 - mRNA	4	8	8	14	1	5	9	25	54	12	12	16	5	11	3	5	1	6	7	1	7	18	8	6	3	9	9	7	10	2	11	1	4	18	1	5	2	4	1	3	3	5	3	4	3	3	7	4	4
CD1E - mRNA	8	12	5	4	5	7	3	10	50	15	5	20	4	3	3	1	6	1	6	8	3	19	2	7	7	4	6	3	6	1	8	1	6	31	5	3	4	6	2	4	1	5	5	5	9	1	6	3	3
CCL1 - mRNA	5	7	7	5	3	6	8	9	59	8	6	9	3	5	2	2	1	2	3	6	5	21	6	13	8	6	5	2	1	3	2	1	5	20	4	3	2	2	2	4	3	11	2	3	4	6	3	3	4
IL1A - mRNA	8	10	11	7	3	5	6	11	44	5	3	8	2	7	2	5	4	1	5	6	4	15	5	8	4	7	4	7	7	11	5	2	1	15	3	2	1	8	1	1	5	8	2	2	6	3	6	2	6
CEACAM8 - mRNA	9	10	14	4	5	4	4	8	53	10	5	9	4	6	8	9	3	1	9	10	11	13	7	10	8	7	9	5	7	7	4	1	3	17	3	4	1	10	4	3	5	5	7	4	7	3	5	10	2
MBL2 - mRNA	10	3	4	4	1	5	9	41	7	2	22	9	2	3	7	7	1	1	6	2	3	5	11	6	29	35	49	18	36	36	37	1	1	58	38	12	4	3	5	3	2	6	4	8	16	29	22	39	1
MASP2 - mRNA	17	12	7	4	10	6	6	10	45	8	3	6	7	3	2	5	1	4	5	3	4	10	1	5	4	1	2	2	3	30	4	1	3	13	119	3	1	2	3	4	3	5	3	4	5	4	6	4	1
IL1RL2 - mRNA	13	11	2	7	15	5	6	20	16	1	57	19	3	6	2	1	5	1	5	2	8	2	14	5	3	15	18	8	47	14	6	4	2	38	5	12	10	8	4	10	1	9	5	15	18	14	12	12	4
KIR_Inhibiting_Subgroup_1 - mRNA	9	12	21	6	6	4	14	4	7	3	80	5	6	10	9	16	4	5	6	4	6	10	8	10	11	10	7	6	6	5	9	1	1	4	2	7	2	7	6	7	3	8	5	3	3	5	9	2	13
KIR_Inhibiting_Subgroup_2 - mRNA	4	7	5	5	4	2	6	2	3	1	48	1	5	6	3	8	3	4	3	3	5	5	4	3	6	2	5	1	6	4	3	2	2	1	1	6	3	1	3	3	4	1	1	1	1	1	1	1	7
PPBP - mRNA	14	11	18	18	25	1	3	6	8	2	6	1	4	14	4	10	3	4	4	4	7	7	4	63	3	3	3	6	3	6	15	1	5	3	6	4	1	7	1	4	26	3	1	1	2	5	1	5	1
CLEC4C - mRNA	14	8	20	14	16	2	2	5	2	7	2	1	3	10	7	5	3	2	7	6	6	4	8	6	7	4	6	4	3	5	17	6	3	1	4	7	5	5	5	4	4	5	2	5	5	5	4	3	5
LILRA4 - mRNA	8	12	6	8	2	3	1	3	13	5	1	3	5	8	3	3	4	2	4	2	7	4	4	2	9	3	2	7	5	7	23	2	4	5	1	3	1	3	2	3	7	4	3	1	1	3	3	1	3
CSF3 - mRNA	11	6	8	6	2	2	1	1	16	2	2	2	3	3	5	4	2	2	5	1	4	14	7	3	4	2	4	7	1	2	3	1	3	5	2	1	1	4	1	3	1	2	1	5	1	2	2	5	5
CAMP - mRNA	12	8	5	11	2	4	3	2	11	3	4	7	3	8	3	4	4	1	3	2	3	3	5	7	8	4	2	3	2	6	2	1	2	9	1	1	1	5	3	1	2	5	1	2	1	5	7	4	1
IL27 - mRNA	13	5	2	2	1	4	3	4	17	4	1	3	2	4	2	3	5	2	3	2	3	7	1	5	6	5	1	1	2	4	4	1	6	13	3	2	1	3	1	5	2	3	1	2	4	2	4	1	2
IL4 - mRNA	8	11	7	9	5	1	2	10	18	3	4	3	1	6	11	4	7	2	4	10	5	7	5	5	6	2	4	6	4	6	7	1	3	9	6	5	3	8	3	8	2	5	5	3	4	1	3	5	4
IL22 - mRNA	7	4	10	10	6	3	4	7	25	5	6	3	4	4	6	4	5	1	5	3	3	7	3	1	4	5	2	2	4	3	5	6	2	5	2	3	2	2	2	5	1	4	3	4	1	5	5	2	6
GATA3 - mRNA	10	8	6	5	2	6	2	11	28	2	2	5	1	4	1	5	2	3	3	2	4	6	5	1	4	2	2	1	4	2	11	1	1	6	2	2	1	8	3	2	3	1	1	4	2	4	2	1	4
CSF2 - mRNA	11	10	8	7	19	1	1	6	11	1	1	1	3	7	2	4	4	2	9	2	2	11	2	3	4	2	8	1	2	2	4	1	4	7	3	3	1	14	2	2	8	4	1	2	1	5	5	5	8
SERPINB2 - mRNA	6	5	10	8	7	2	2	5	4	3	2	2	2	10	7	1	2	1	5	8	8	1	2	2	2	7	4	6	11	2	6	3	1	2	3	3	5	20	4	4	3	4	4	1	5	5	3	4	6
TNFSF18 - mRNA	20	3	6	13	10	1	1	3	7	12	3	2	5	6	1	2	5	6	1	5	5	5	3	2	3	3	4	1	5	1	5	4	5	2	1	5	1	4	3	2	4	3	1	2	4	1	2	2	6
PASD1 - mRNA	26	6	6	6	3	1	1	2	6	4	2	1	1	1	6	1	2	1	3	1	5	1	5	2	1	3	2	1	4	5	3	1	1	1	2	2	1	3	1	3	3	4	1	1	1	4	1	1	2
CD1B - mRNA	6	2	2	1	1	1	1	1	4	4	1	3	1	3	1	2	1	1	2	2	1	1	1	1	1	1	3	2	2	1	1	1	1	2	1	1	1	3	1	1	2	1	2	1	2	2	1	1	2
KIR_Activating_Subgroup_1 - mRNA	4	3	3	6	1	1	1	2	6	2	3	2	4	1	4	2	1	1	5	3	4	1	5	2	5	3	1	2	3	6	1	2	1	2	1	4	1	2	1	4	1	9	3	1	1	5	2	2	2
NEG_G(0) - mRNA	1	10	4	4	1	1	1	3	3	4	5	5	2	4	1	3	2	1	3	2	4	6	3	2	1	2	1	1	3	2	1	1	1	2	3	1	2	1	2	5	2	2	3	1	6	3	2	3	1
IL19 - mRNA	4	7	12	16	5	3	1	3	5	5	1	1	4	8	2	8	3	2	3	5	8	4	3	4	5	3	3	3	9	5	3	3	4	1	4	6	2	7	4	6	6	7	4	3	1	3	3	3	6
NEG_D(0) - mRNA	5	6	7	5	4	1	1	4	2	2	3	1	3	5	5	6	1	1	2	2	9	7	2	3	4	3	2	5	4	3	7	3	3	2	2	6	1	2	5	3	2	5	2	2	5	4	5	5	2
CCL7 - mRNA	5	8	8	6	9	1	1	1	1	2	3	4	5	7	12	7	1	1	6	2	8	8	6	6	2	1	2	2	6	3	1	3	2	4	2	5	1	6	1	1	4	3	1	1	2	4	2	1	5
NEG_H(0) - mRNA	7	6	12	9	4	1	3	5	1	5	1	3	5	9	10	3	3	1	5	4	4	8	7	3	2	5	3	3	2	5	1	4	1	1	5	3	3	3	2	2	3	1	5	1	4	4	2	1	1
IL17B - mRNA	9	6	6	6	4	3	5	5	9	6	1	1	3	6	4	8	3	1	5	14	5	8	4	4	2	2	3	3	8	2	5	2	2	7	2	4	3	1	1	7	3	4	2	3	2	3	6	2	9
IGLL1 - mRNA	10	5	8	6	1	5	4	4	15	5	7	3	5	6	5	10	4	2	4	3	5	7	3	4	2	6	6	2	10	5	3	1	2	8	2	6	1	2	1	1	4	6	2	5	4	3	4	1	1
IL9 - mRNA	3	16	8	11	3	2	1	6	11	4	1	3	4	2	9	6	2	2	1	3	2	3	2	6	6	7	2	3	4	2	4	1	3	6	3	5	1	2	7	6	1	3	1	4	4	4	5	1	1
ELANE - mRNA	6	10	9	12	6	1	2	7	7	10	4	3	4	6	10	4	3	4	5	5	7	4	5	3	6	7	5	3	4	1	13	1	1	2	5	3	3	4	3	4	2	3	1	3	2	6	2	2	4
SYCP1 - mRNA	14	12	11	15	3	8	3	3	10	4	3	3	4	11	6	4	4	1	18	9	8	5	10	5	5	7	4	1	7	3	10	1	2	3	4	7	3	7	5	5	4	5	4	1	1	2	4	3	2
FUT7 - mRNA	10	12	11	15	3	5	2	4	17	5	5	4	2	7	6	6	3	2	12	8	5	8	11	3	7	10	4	5	8	1	6	3	3	6	7	2	3	5	5	5	2	11	3	4	2	2	5	2	11
IL10 - mRNA	9	12	18	13	8	2	1	7	2	3	3	2	10	12	3	7	4	1	13	7	7	5	13	5	1	6	2	6	14	3	22	1	2	2	7	7	6	8	7	3	10	11	2	2	1	6	8	4	7
NEG_C(0) - mRNA	8	13	13	14	4	4	3	7	7	3	4	1	10	13	6	15	7	5	10	3	12	7	16	5	6	4	7	5	10	13	6	3	4	2	10	9	5	7	9	11	4	10	8	6	9	5	4	5	4
NEG_E(0) - mRNA	15	6	15	6	11	4	3	4	9	3	7	3	9	7	9	4	6	4	14	12	8	7	10	5	5	11	10	7	9	13	8	4	2	8	6	7	9	14	4	9	10	12	4	7	4	7	5	4	3
CD33 - mRNA	11	11	12	17	9	7	8	10	7	11	6	9	5	8	5	5	7	13	3	6	5	8	7	5	6	3	9	7	12	9	6	1	1	1	3	5	5	6	3	6	8	11	1	8	2	6	3	2	13
IL17A - mRNA	16	8	12	8	1	1	1	5	2	1	1	2	6	6	5	3	1	6	4	5	11	11	5	4	2	4	9	7	6	7	10	1	2	2	2	6	1	8	3	2	3	8	2	3	4	4	3	10	8
NEG_F(0) - mRNA	8	5	11	10	5	5	1	9	7	2	6	6	10	7	2	6	5	6	4	6	10	6	11	9	4	6	5	3	9	7	7	3	3	2	5	3	2	10	4	7	5	7	5	5	7	5	7	5	7
NEG_B(0) - mRNA	14	3	8	9	1	4	1	7	3	4	8	3	10	9	4	3	6	6	9	6	10	9	7	4	5	2	2	4	7	4	1	5	4	5	4	1	5	2	7	5	7	10	1	6	3	10	4	2	3
MEFV - mRNA	10	8	12	8	6	2	3	2	16	3	3	8	9	9	8	4	4	1	3	1	8	9	3	3	3	1	6	1	7	3	11	1	4	4	6	3	3	3	4	6	5	3	4	1	4	3	3	3	5
NEG_A(0) - mRNA	9	10	12	8	1	3	2	7	3	3	4	6	1	5	5	3	9	4	6	11	4	3	1	7	7	5	6	7	4	6	8	1	3	1	4	2	2	6	6	4	6	5	5	4	3	6	3	2	1
EBI3 - mRNA	6	6	17	9	14	2	4	7	8	6	3	9	4	6	4	11	11	9	5	9	1	2	3	4	2	3	6	10	5	8	4	4	8	6	5	3	5	3	6	3	5	1	5	5	8	5	3	2	5
CCL23 - mRNA	7	3	19	5	2	4	3	2	5	1	1	3	4	3	6	10	2	1	6	4	4	8	5	3	1	3	7	2	1	4	4	2	1	1	3	2	2	9	2	3	6	2	3	4	2	5	4	1	5
PDCD1 - mRNA	14	5	11	24	7	4	4	7	12	9	2	9	5	12	1	3	2	1	2	7	7	15	4	7	7	6	3	3	4	1	13	3	5	10	2	1	1	7	2	1	6	9	3	3	2	5	2	2	7
AICDA - mRNA	8	11	20	8	5	1	8	4	7	4	5	4	6	9	5	7	2	5	6	5	8	9	7	10	6	4	3	1	5	5	7	1	5	4	4	2	5	5	9	4	3	1	4	1	3	5	5	2	7
IL22RA2 - mRNA	13	7	10	13	11	3	1	6	3	6	5	9	13	6	14	8	8	6	12	3	7	11	10	7	11	1	3	2	5	8	7	1	2	2	4	8	1	9	6	5	5	6	1	1	2	5	4	1	15
CD244 - mRNA	9	13	16	7	4	3	2	4	1	8	3	7	9	7	3	9	11	11	5	3	4	4	6	6	9	2	8	7	3	1	16	2	2	3	3	5	2	10	4	3	4	8	2	2	5	1	2	3	14
KLRD1 - mRNA	9	8	33	11	3	3	2	4	8	5	5	5	1	9	7	7	20	8	15	8	8	6	5	2	3	6	2	4	16	1	11	1	2	4	1	4	3	2	1	5	7	4	1	4	1	3	4	3	11
FAS - mRNA	12	5	12	23	6	4	6	6	8	8	8	5	7	9	4	7	5	4	4	5	3	6	7	3	3	4	6	4	8	4	7	5	8	3	1	3	2	4	7	3	1	4	1	2	6	9	3	4	9
TXK - mRNA	8	5	24	15	5	2	1	6	6	7	12	5	10	7	1	5	7	5	2	7	5	3	6	5	7	6	3	4	1	10	8	2	1	4	2	5	4	4	1	1	4	15	5	2	4	3	3	2	9
CD70 - mRNA	5	13	8	7	25	7	6	19	24	6	5	8	5	10	4	5	4	3	5	6	5	22	3	9	10	5	2	4	9	4	10	6	9	12	11	6	6	4	6	4	7	8	5	5	7	2	7	4	5
CCR4 - mRNA	8	11	12	8	15	10	6	10	23	15	5	19	5	17	4	4	3	2	4	7	6	15	7	10	10	7	7	6	7	1	19	2	2	14	5	2	2	5	1	4	4	3	4	7	3	4	9	4	8
ICAM4 - mRNA	15	13	13	13	9	7	4	13	34	10	5	14	4	10	4	5	1	2	7	7	5	28	7	7	15	4	6	7	5	11	9	1	7	11	3	6	3	7	3	6	5	9	1	3	2	9	3	2	4
RRAD - mRNA	2	5	5	7	8	17	7	12	28	7	12	17	2	8	2	3	3	5	1	3	4	6	6	2	4	3	5	2	7	5	1	1	5	3	4	5	10	10	7	8	4	6	1	4	10	3	16	1	1
LILRA5 - mRNA	6	1	6	17	13	9	4	23	32	11	3	15	11	10	5	6	2	2	4	1	4	8	7	6	2	3	4	6	6	1	7	1	2	3	4	2	3	10	1	3	8	5	6	3	10	3	6	8	11
ATG12 - mRNA	8	4	7	21	33	7	4	6	34	8	1	2	6	7	12	10	5	4	10	12	9	8	7	3	11	2	3	3	4	2	2	5	1	1	5	2	2	4	2	3	4	3	1	4	1	3	4	1	11
IL1RN - mRNA	15	12	12	10	35	11	6	19	27	8	2	6	7	8	4	9	14	5	5	6	10	7	5	10	9	2	4	6	7	12	9	6	3	4	23	2	1	15	4	1	10	8	2	2	4	1	5	7	10
OSM - mRNA	18	10	8	7	26	3	4	8	9	12	2	10	8	9	4	7	3	4	8	13	10	8	6	6	8	4	1	4	2	3	16	8	6	8	7	8	3	5	4	10	17	12	4	1	2	10	5	3	7
IL5RA - mRNA	11	9	5	7	1	4	9	18	26	12	10	24	9	11	2	10	2	3	7	6	7	7	8	6	7	9	10	4	16	7	4	1	3	10	2	5	2	6	2	5	17	8	4	5	1	4	6	4	6
ATM - mRNA	12	12	9	11	15	2	7	26	36	12	18	12	6	7	2	3	6	5	3	6	5	12	5	2	6	4	6	5	9	4	11	1	7	10	3	3	3	9	1	4	3	5	2	10	5	4	6	4	9
IL12RB2 - mRNA	11	5	18	9	13	8	7	14	28	12	10	11	6	10	8	4	9	3	9	7	2	4	8	4	4	3	5	2	6	4	9	1	13	8	5	3	3	5	2	9	3	5	4	3	1	5	8	5	8
PRM1 - mRNA	11	8	17	10	1	7	8	24	33	9	18	18	4	7	5	4	1	1	4	3	11	13	4	16	8	7	4	3	6	6	10	1	3	25	1	4	1	1	9	6	4	7	5	2	4	2	9	5	3
CCR3 - mRNA	7	11	9	12	6	6	6	23	30	6	4	9	4	5	4	10	3	7	11	7	9	16	7	11	14	9	7	9	6	2	7	1	2	28	1	5	4	6	3	10	11	7	4	7	7	3	9	2	12
IL13 - mRNA	10	13	18	13	6	3	6	17	28	6	2	14	6	6	2	10	6	1	7	5	9	15	4	5	10	6	7	2	5	9	11	1	1	17	4	5	5	7	2	5	7	3	9	9	7	7	13	5	7
LILRA1 - mRNA	8	9	16	18	3	3	2	10	23	3	4	4	8	9	15	10	2	2	7	8	11	14	8	6	4	5	9	11	7	3	10	2	1	4	3	6	1	9	2	8	8	11	1	4	4	5	3	4	9
IRGM - mRNA	20	5	24	18	3	1	1	1	17	1	1	2	10	11	6	10	7	2	7	9	7	7	4	7	4	1	4	8	7	7	3	1	1	5	1	5	1	4	2	5	6	6	1	1	2	7	3	5	7
DDX43 - mRNA	4	3	6	4	1	3	3	7	12	11	5	6	8	4	3	5	11	3	4	14	5	16	6	5	2	3	6	2	1	2	2	2	4	7	1	1	1	6	1	6	9	13	1	2	3	3	4	1	4
CCR9 - mRNA	3	5	14	7	3	2	4	10	16	4	1	1	2	4	1	13	11	3	2	2	6	11	2	6	6	2	6	6	4	3	8	1	1	3	3	3	1	1	2	3	3	3	2	1	2	1	12	4	11
SELE - mRNA	7	9	9	11	18	3	3	5	24	5	2	3	1	7	3	4	1	2	13	4	11	9	5	3	4	2	2	4	3	4	15	2	1	7	7	5	3	3	2	5	7	2	4	4	3	11	7	3	5
EOMES - mRNA	10	3	7	6	9	1	2	1	3	3	1	2	3	6	6	5	4	2	3	2	4	7	4	4	3	2	3	1	5	3	6	4	3	3	2	2	2	2	1	2	2	5	2	3	1	1	5	3	2
CCL27 - mRNA	5	4	1	5	6	7	1	12	19	6	6	4	4	5	3	3	4	2	7	4	5	8	2	1	1	2	1	4	4	1	1	2	2	3	3	2	1	2	3	1	3	5	1	2	2	3	1	1	3
SPACA3 - mRNA	10	12	9	7	2	6	1	20	35	5	5	3	3	17	5	2	1	3	4	4	6	15	3	1	3	3	4	1	5	3	9	3	2	9	3	3	3	4	6	5	2	5	2	2	5	6	8	1	2
CLEC6A - mRNA	7	5	11	6	8	1	6	16	28	10	3	5	5	6	4	6	4	3	6	6	4	23	3	8	7	7	1	1	1	2	4	1	2	19	5	6	3	4	3	2	6	4	2	4	6	2	7	1	4
IL3 - mRNA	8	7	8	7	3	9	9	9	31	12	6	7	2	8	3	2	2	1	6	5	3	9	4	9	8	2	4	3	6	5	4	1	1	9	2	2	3	5	1	6	1	3	4	4	4	4	6	3	3
IL25 - mRNA	14	10	4	6	1	3	2	6	16	6	4	6	1	5	4	2	2	1	6	5	5	17	4	3	3	3	4	1	2	2	4	2	3	12	4	2	1	6	2	4	3	5	2	2	3	4	12	4	2
TNFRSF8 - mRNA	10	12	6	9	17	3	5	10	25	14	7	11	14	16	7	6	6	5	4	10	5	14	6	4	5	5	2	5	3	7	4	1	6	7	3	3	3	5	5	6	11	9	3	2	5	4	6	6	7
FUT5 - mRNA	17	6	7	11	6	5	1	8	27	10	4	4	7	7	4	2	3	2	9	2	9	28	5	7	11	4	6	6	3	5	8	4	2	15	4	1	5	4	4	4	8	3	1	5	4	6	13	4	5
SPANXB1 - mRNA	20	8	5	9	4	5	9	30	50	6	14	15	1	6	5	2	4	1	2	4	6	37	7	13	5	3	4	4	4	7	6	1	2	23	1	4	1	5	2	2	2	3	3	9	1	4	10	4	2
MASP1 - mRNA	25	6	14	11	6	7	6	16	46	5	4	13	11	9	3	4	6	3	10	3	5	41	6	7	8	10	11	5	12	32	6	3	2	6	28	6	12	7	2	5	10	6	3	6	4	3	6	3	8
CXCR2 - mRNA	14	8	15	17	27	7	5	22	65	13	3	11	12	5	6	10	2	4	2	3	4	7	4	11	5	7	9	13	4	4	18	6	10	16	32	4	6	3	12	4	17	6	2	4	5	1	9	5	19
TREM2 - mRNA	19	9	13	30	13	10	7	18	42	18	6	9	14	12	8	6	1	1	6	4	5	14	5	4	4	3	3	5	3	5	4	4	8	7	6	1	1	9	1	3	6	4	2	6	2	3	5	5	1
CCL26 - mRNA	14	18	8	12	19	19	8	17	50	11	25	14	17	16	4	5	1	2	5	6	9	19	10	13	12	7	5	3	7	1	12	5	6	19	12	18	1	12	7	10	13	11	2	10	2	14	8	2	3
CXCR1 - mRNA	21	18	19	20	10	14	10	20	46	13	15	14	9	13	5	11	3	2	11	12	12	13	12	11	11	9	9	5	10	10	12	3	8	17	9	4	6	7	5	4	11	15	9	6	8	6	10	9	8
BID - mRNA	21	6	14	25	10	8	5	12	47	7	21	3	17	11	15	13	5	8	14	6	12	9	3	6	4	2	15	14	20	9	14	6	2	3	5	4	4	6	5	4	15	10	1	3	5	5	6	2	15
TPTE - mRNA	24	24	19	18	5	6	3	10	34	36	5	12	5	9	7	11	1	1	22	7	13	13	15	8	6	7	7	4	7	10	14	1	2	8	12	12	1	10	6	12	5	9	6	4	3	5	6	4	7
KIR3DL2 - mRNA	11	15	6	14	6	9	2	10	43	10	7	12	9	10	10	4	1	1	3	1	13	30	9	10	17	7	9	2	5	6	3	2	6	20	8	4	4	4	2	12	5	13	7	6	1	4	7	2	4
IFNG - mRNA	9	13	15	13	7	4	4	15	46	13	7	7	7	21	7	7	5	5	6	10	13	27	8	9	6	4	6	5	7	7	13	1	4	15	1	4	4	7	3	2	10	12	1	2	3	3	4	7	18
IL26 - mRNA	11	20	13	19	8	6	5	33	45	21	5	16	10	18	3	5	4	5	7	7	16	25	11	9	7	6	8	5	10	6	9	3	4	26	4	5	4	6	1	8	10	15	3	8	5	3	6	3	8
TREM1 - mRNA	21	4	2	15	59	5	2	14	34	10	1	14	17	8	20	11	1	2	7	1	9	15	3	16	3	3	1	2	1	4	17	10	7	6	24	1	8	35	8	5	17	16	3	4	5	6	5	6	9
CLEC5A - mRNA	13	4	10	11	24	6	3	1	5	1	6	2	11	17	23	1	3	1	9	5	8	6	3	6	2	6	7	7	3	6	3	11	8	2	5	3	3	31	3	1	8	9	2	1	1	7	3	1	5
CCL17 - mRNA	6	12	10	10	26	4	3	8	23	12	8	4	5	8	6	6	12	1	8	4	5	7	5	8	7	4	4	5	9	4	6	1	3	6	2	2	6	69	2	3	8	2	4	3	5	2	9	3	7
NOD2 - mRNA	10	1	1	25	21	6	2	9	44	10	1	8	4	20	12	4	1	5	8	2	1	5	9	1	1	1	2	7	3	2	11	8	4	13	1	3	3	12	2	2	1	79	5	2	7	9	8	3	7
IL21R - mRNA	10	17	18	26	16	5	12	14	17	14	17	4	13	64	15	8	11	7	12	26	5	14	5	13	14	4	10	8	9	5	44	8	7	18	2	4	1	13	6	15	10	15	6	11	2	3	8	7	3
TLR9 - mRNA	22	28	38	17	12	9	7	19	20	17	12	18	11	18	15	12	14	4	12	12	21	16	12	17	10	12	8	7	19	13	25	1	9	19	5	10	4	12	9	11	16	23	5	9	13	12	6	6	14
TNFSF14 - mRNA	11	15	22	16	42	16	9	29	27	14	12	14	11	20	5	10	8	13	4	4	6	5	16	3	5	2	16	2	16	25	14	3	10	3	15	4	2	20	31	6	8	4	6	1	4	9	7	8	8
CD28 - mRNA	8	5	11	13	16	1	6	14	24	6	8	9	3	10	5	12	10	5	6	10	3	8	9	2	4	2	7	10	4	3	72	3	3	4	3	3	2	2	2	9	6	5	1	1	1	3	5	2	13
KLRG1 - mRNA	6	8	15	20	3	2	6	8	10	5	6	13	7	12	5	17	11	10	5	4	4	9	7	5	4	3	4	9	14	3	13	2	5	1	1	6	3	5	2	4	5	5	1	6	4	3	10	3	10
SH2D1A - mRNA	8	9	25	15	9	5	5	8	17	11	12	9	11	17	3	9	8	6	9	14	5	5	10	4	5	6	3	6	5	8	39	5	3	1	2	3	2	5	2	5	8	5	1	2	2	5	4	2	10
CFP - mRNA	12	9	21	14	16	3	5	24	27	11	6	10	11	4	5	3	8	13	5	12	6	4	3	11	5	2	3	8	8	11	26	2	5	11	9	3	6	6	1	5	2	7	3	1	7	6	10	5	15
CCL22 - mRNA	5	12	18	17	15	3	5	16	35	9	4	11	7	7	3	9	17	9	4	6	11	5	4	10	6	4	8	1	9	5	19	3	1	10	3	2	1	16	5	4	7	4	4	4	5	7	4	10	12
CTSW - mRNA	8	11	19	11	13	4	6	17	25	15	8	12	1	5	7	19	19	5	3	10	5	9	4	16	5	5	7	4	5	5	22	3	10	11	3	7	1	5	4	3	10	7	3	3	2	6	10	8	5
TNFSF8 - mRNA	13	11	21	14	6	3	1	8	27	10	3	6	11	11	10	7	14	2	10	7	11	14	9	4	8	4	10	4	5	6	17	4	2	3	1	3	1	4	3	8	5	12	2	3	1	3	3	4	7
FLT3 - mRNA	13	6	11	9	5	9	5	16	21	10	2	15	7	6	4	7	15	4	3	9	5	1	4	6	7	2	10	6	5	2	13	1	5	7	2	4	2	15	2	4	7	1	5	7	5	12	4	7	8
XCR1 - mRNA	15	19	19	13	8	9	6	22	13	16	13	22	11	16	8	9	6	5	9	7	13	17	11	7	12	12	6	4	19	6	19	1	5	15	3	6	3	7	4	4	11	10	5	11	9	10	9	11	14
GZMM - mRNA	17	12	22	20	10	4	9	6	12	4	9	4	4	8	9	8	10	10	23	5	8	14	16	6	4	5	4	6	11	5	26	3	7	14	5	1	3	7	1	8	8	9	3	2	4	7	1	3	6
CARD9 - mRNA	14	10	15	42	38	2	2	4	7	8	4	3	12	12	11	6	7	11	6	4	4	15	10	5	15	4	10	14	14	5	11	9	9	6	5	3	6	9	9	6	13	9	11	2	9	5	6	3	9
IL3RA - mRNA	18	18	19	30	16	7	13	9	9	2	9	11	19	21	8	18	13	6	13	13	8	11	5	12	9	12	12	16	11	7	19	7	1	4	6	13	7	18	3	9	12	11	3	3	3	14	3	2	16
TNFRSF4 - mRNA	15	17	13	28	44	3	4	11	11	5	3	9	14	30	7	13	6	4	11	17	9	9	4	12	1	14	8	9	10	4	19	3	11	8	5	7	2	10	5	5	13	7	5	3	4	13	5	4	15
IL1R2 - mRNA	13	15	18	23	14	7	5	22	15	12	8	14	20	8	5	2	10	6	12	9	11	16	6	19	12	9	6	9	16	11	16	9	8	17	18	9	5	16	4	7	14	5	6	8	4	10	6	8	13
PDCD1LG2 - mRNA	13	8	17	37	6	3	10	17	11	9	13	14	21	30	15	11	9	5	8	11	6	11	10	5	9	5	7	10	12	5	18	1	5	2	1	2	1	2	1	9	10	6	2	5	2	8	2	5	18
TNFRSF18 - mRNA	17	11	17	23	19	8	5	19	20	12	4	7	11	37	9	10	16	9	12	17	9	17	9	15	4	6	9	12	11	5	12	3	27	11	5	4	3	15	4	6	28	1	6	2	11	10	11	6	18
BATF - mRNA	11	13	20	19	16	7	5	21	23	11	9	13	7	25	5	17	4	5	7	17	12	11	11	6	7	4	5	7	8	7	20	11	5	5	5	8	8	6	3	8	14	5	4	3	10	6	11	7	21
CD8B - mRNA	12	7	54	134	10	10	4	27	43	100	9	18	8	20	85	16	27	44	11	4	4	17	8	6	17	5	11	10	11	8	12	3	5	9	3	2	1	9	3	5	5	13	7	11	16	10	7	1	17
TNFRSF12A - mRNA	33	25	24	122	41	10	10	13	28	25	8	9	19	25	18	23	10	7	11	18	24	14	10	16	5	15	6	19	13	16	8	4	17	6	23	16	2	60	3	23	21	14	5	2	7	24	10	5	29
TNFSF11 - mRNA	14	5	15	64	13	4	5	4	7	7	9	5	14	14	21	9	13	6	5	9	10	9	8	8	5	3	5	7	6	5	40	5	2	2	7	9	1	5	4	3	7	6	2	8	7	4	5	2	7
IL23A - mRNA	9	5	10	109	9	4	3	15	30	9	2	9	11	16	94	11	1	1	6	5	5	15	1	7	8	2	4	5	9	2	9	3	3	5	1	1	1	11	2	5	1	3	2	2	1	2	8	4	7
CX3CR1 - mRNA	15	10	20	40	11	41	26	29	27	79	38	31	22	18	11	15	2	9	5	5	8	20	10	6	9	15	13	13	13	6	9	1	6	22	4	20	5	8	8	16	9	12	6	16	6	9	10	9	14
CHIT1 - mRNA	15	14	6	12	10	18	8	14	41	66	5	13	7	91	14	8	2	3	25	23	14	25	10	5	14	34	2	7	13	4	49	13	14	33	3	5	7	4	5	3	8	7	4	5	2	9	6	4	5
TICAM2 - mRNA	31	4	35	54	25	14	23	41	64	40	34	24	40	39	33	22	16	19	23	15	9	26	11	12	3	9	33	20	29	7	23	3	32	13	9	9	5	30	4	8	13	21	5	13	15	9	15	12	19
TLR2 - mRNA	19	19	29	52	43	14	8	26	42	50	15	25	22	56	19	8	21	21	16	14	8	9	16	19	5	9	26	20	29	10	17	13	31	16	21	10	10	25	12	16	31	11	12	14	7	9	12	5	25
ZKSCAN5 - mRNA	50	12	26	52	26	8	24	40	45	18	37	13	30	30	33	14	9	9	28	23	12	15	11	8	5	7	20	20	24	11	25	8	11	9	4	7	6	7	9	5	20	14	4	7	7	5	6	9	7
LILRB2 - mRNA	24	17	37	28	45	5	8	36	54	29	11	17	32	45	18	20	27	13	13	15	6	21	18	12	8	10	15	15	13	10	31	10	11	11	9	7	8	12	11	12	20	13	10	8	29	13	8	11	27
CD86 - mRNA	31	10	26	32	24	6	12	27	95	18	16	13	29	34	17	6	19	12	12	23	11	35	12	13	12	13	15	15	14	12	19	10	12	24	4	8	2	17	3	8	17	15	6	4	12	13	16	5	9
HAVCR2 - mRNA	41	8	24	47	46	17	13	18	51	41	10	19	32	43	15	11	22	9	16	28	8	13	10	13	5	6	19	10	15	8	23	19	16	15	7	5	14	26	9	12	22	19	4	13	7	10	13	3	19
PRKCE - mRNA	25	16	32	25	22	12	10	14	46	41	25	18	17	46	24	22	12	6	12	7	10	7	11	11	8	8	13	11	15	8	17	2	20	7	16	12	7	13	11	8	16	8	1	4	6	18	7	3	17
CSF3R - mRNA	28	13	47	50	50	12	8	20	14	28	11	6	26	31	31	15	7	9	16	8	7	8	17	13	9	7	19	16	12	6	29	12	11	4	10	2	9	41	9	8	29	11	3	6	8	9	4	10	37
CSF1R - mRNA	21	16	58	38	13	14	16	33	19	18	23	19	21	30	13	12	13	13	16	9	7	17	19	8	22	9	29	22	34	13	28	2	4	6	2	16	7	14	9	11	12	12	6	4	4	24	4	4	18
CD34 - mRNA	25	18	28	35	35	14	13	30	16	21	7	26	20	31	8	22	17	14	6	3	8	20	13	11	17	16	16	22	5	4	11	5	12	16	7	5	25	7	23	11	16	10	7	16	6	9	28	12	13
CREBBP - mRNA	22	15	16	43	13	14	22	30	27	18	39	15	10	22	17	12	3	5	10	12	9	19	16	10	5	9	9	15	25	15	16	3	4	13	2	14	5	10	4	13	14	14	4	3	8	14	11	6	9
IL34 - mRNA	12	14	18	26	14	10	17	34	11	19	35	35	12	16	11	13	9	18	3	7	8	7	13	11	6	14	14	22	22	15	11	1	10	8	2	18	8	5	7	12	7	14	3	16	14	20	10	11	8
SH2B2 - mRNA	28	9	17	23	38	12	22	24	51	13	41	13	11	14	22	9	16	10	15	28	7	17	12	12	8	8	9	13	12	9	14	10	6	12	6	6	4	13	13	5	11	14	3	14	14	13	7	4	10
ZNF205 - mRNA	32	19	14	58	31	21	21	25	41	15	34	15	36	32	24	5	10	23	15	17	17	16	25	9	12	8	26	25	24	18	20	7	7	32	6	19	10	19	11	13	12	17	9	10	17	18	13	8	15
CCR1 - mRNA	25	24	28	33	44	9	10	30	25	16	15	13	22	20	16	16	10	10	19	13	13	7	17	12	16	13	20	8	23	5	20	9	9	24	13	11	5	9	5	8	11	23	7	10	6	18	12	5	23
SLAMF1 - mRNA	27	13	48	17	8	3	4	8	12	2	3	5	12	28	1	33	13	4	13	13	3	20	13	5	18	4	13	14	10	4	50	1	2	7	1	3	1	8	2	6	11	13	1	1	2	8	4	9	34
TNF - mRNA	19	23	32	13	16	5	2	16	11	9	3	5	11	42	12	16	6	14	5	4	12	22	7	8	9	5	9	17	6	9	33	4	6	19	4	14	5	18	10	12	7	19	4	6	7	8	16	4	32
CCR5 - mRNA	24	16	29	28	19	5	1	9	12	7	5	5	26	51	16	21	25	16	14	23	7	8	16	5	8	3	12	15	18	5	16	7	13	5	3	4	5	13	4	11	20	17	4	1	7	7	9	8	33
TNFRSF9 - mRNA	15	18	23	17	23	5	5	10	33	12	8	7	20	26	14	8	7	7	15	16	18	21	14	16	7	6	10	11	11	6	23	5	3	13	3	8	2	9	8	8	7	14	2	4	8	3	6	3	11
FPR2 - mRNA	22	19	10	15	20	6	6	15	36	13	9	14	13	20	13	9	5	4	11	12	17	24	3	14	8	9	7	9	8	10	9	5	6	13	9	6	4	21	6	8	8	13	3	4	8	8	4	10	16
TLR5 - mRNA	13	12	25	24	11	11	20	23	38	24	16	12	13	13	9	7	3	5	6	16	12	22	6	8	2	6	6	4	6	8	9	5	3	12	6	9	2	15	4	4	5	7	3	4	8	6	11	6	6
LILRB3 - mRNA	16	10	10	16	17	8	11	14	26	12	7	11	11	30	20	9	8	3	9	6	6	10	8	15	9	7	14	13	5	5	16	6	12	13	2	15	2	15	5	7	17	2	4	12	6	5	12	4	21
CD80 - mRNA	20	10	7	15	27	3	4	21	59	26	5	10	26	34	8	7	12	6	7	13	2	25	5	10	1	5	7	7	7	2	23	6	7	7	4	3	1	20	1	3	17	4	2	6	5	6	8	1	16
TLR8 - mRNA	10	18	31	12	11	12	13	37	27	13	19	21	9	21	10	4	12	5	10	14	2	14	7	21	5	2	9	3	7	4	8	8	9	24	5	2	7	12	6	11	7	13	8	9	12	6	9	6	15
FOXP3 - mRNA	23	14	22	12	14	5	5	30	31	10	8	6	12	30	8	7	5	7	15	10	10	15	13	16	9	6	10	11	7	5	21	4	6	22	6	9	1	14	1	9	10	8	3	2	5	9	5	1	9
LTA - mRNA	11	12	22	19	19	10	8	26	33	11	11	19	7	20	6	3	8	3	13	9	8	21	7	13	13	6	13	6	7	8	26	5	6	27	6	9	2	5	9	10	9	11	5	4	3	6	10	8	12
CD207 - mRNA	7	4	13	6	6	5	10	14	43	7	10	15	9	9	10	5	5	9	2	7	1	16	7	3	6	3	8	12	7	4	9	1	6	14	5	5	1	6	1	5	3	6	4	4	6	9	8	7	6
RAG1 - mRNA	25	13	19	10	4	3	6	10	52	6	6	14	22	11	10	11	2	14	3	5	6	19	4	8	9	3	5	3	4	3	6	1	2	5	2	6	4	2	2	2	2	4	1	1	2	2	6	3	7
KLRF1 - mRNA	14	8	12	10	9	3	10	15	46	8	10	14	22	7	5	8	2	2	8	2	3	7	5	9	2	3	13	2	7	2	10	5	3	10	1	3	3	6	2	5	7	4	5	4	5	2	5	3	4
GZMH - mRNA	24	10	15	18	9	6	3	8	29	6	3	11	13	32	6	13	8	9	13	7	5	18	10	8	4	5	6	6	16	3	10	14	5	7	1	2	3	3	3	1	7	10	2	7	4	5	8	4	7
CD274 - mRNA	15	13	5	11	10	9	8	30	39	7	15	12	20	20	10	9	6	7	5	7	4	12	11	5	7	10	5	5	11	5	18	9	5	21	2	7	5	9	3	4	3	23	2	3	3	8	5	7	10
ICOS - mRNA	26	15	12	26	15	13	8	23	61	10	6	20	10	32	8	11	14	3	4	9	14	19	10	12	9	9	4	8	10	5	76	2	3	33	4	2	2	11	4	4	22	14	7	8	5	4	4	2	15
LAMP3 - mRNA	26	8	16	25	20	1	4	12	58	16	5	4	45	38	10	6	14	12	12	18	8	16	3	6	7	3	8	9	9	3	43	5	4	11	1	2	1	29	1	4	14	23	1	7	1	4	3	11	31
DEFB1 - mRNA	27	26	44	39	12	6	2	22	42	15	10	11	8	23	28	22	4	6	12	12	11	56	10	10	13	17	16	12	20	14	13	5	27	9	9	12	3	31	6	9	16	13	7	8	8	11	5	7	12
IL7 - mRNA	31	13	36	15	9	16	10	34	75	20	21	26	10	12	5	25	27	21	4	7	7	26	12	12	14	9	14	4	11	4	10	7	8	19	4	5	2	11	4	10	7	7	4	6	3	8	11	8	14
IL12RB1 - mRNA	12	16	24	19	8	8	17	42	57	20	16	30	18	25	12	8	12	6	7	22	8	7	16	12	6	3	9	11	25	8	39	2	9	16	2	5	1	7	1	8	7	7	3	7	11	8	5	7	17
TBX21 - mRNA	12	15	20	25	3	8	4	21	60	9	6	22	12	23	4	20	10	3	5	13	7	29	6	9	4	7	9	7	15	9	17	5	3	14	8	6	3	4	3	5	1	10	7	3	8	9	8	8	23
TAL1 - mRNA	14	13	20	14	9	4	11	35	62	9	21	23	17	15	6	15	14	17	50	6	4	25	9	14	10	7	16	14	10	13	23	4	13	29	6	8	5	8	4	14	15	16	4	7	8	7	12	9	14
KLRC1 - mRNA	33	20	48	30	4	9	11	13	57	22	12	9	26	18	16	23	23	17	48	16	20	25	13	19	11	16	11	15	42	17	25	4	8	18	8	9	7	14	5	12	10	12	7	11	8	11	10	9	15
ITGAM - mRNA	25	19	29	32	41	13	11	35	62	21	9	36	28	33	19	17	14	11	7	6	7	14	11	9	8	11	30	17	15	10	23	11	8	10	4	12	7	29	7	9	23	8	5	14	7	17	14	10	28
CLEC7A - mRNA	22	6	28	24	24	17	16	33	62	35	33	46	26	21	13	26	20	31	14	8	5	11	7	11	8	8	15	18	20	5	21	16	18	18	11	8	6	25	6	11	17	11	5	10	12	11	6	5	24
SELPLG - mRNA	29	9	32	45	32	12	14	31	43	30	31	19	16	22	13	19	26	13	9	19	10	12	11	9	8	7	13	16	9	2	23	11	4	19	4	4	2	18	10	7	13	11	3	8	9	7	8	5	31
TLR7 - mRNA	35	29	36	36	20	11	12	28	17	24	11	18	19	28	24	19	13	8	18	16	10	45	22	20	15	9	21	15	22	5	20	11	24	30	13	13	10	12	15	21	12	22	11	6	9	15	24	10	11
NLRP3 - mRNA	35	17	32	31	16	8	5	24	27	21	18	20	44	25	22	21	13	10	13	13	13	17	16	19	7	6	30	15	20	18	64	4	13	14	5	9	3	11	7	15	22	18	4	8	10	4	15	25	22
CC2D1B - mRNA	46	20	21	30	16	9	19	34	24	10	20	18	18	27	25	19	16	14	6	8	12	20	15	7	14	11	33	19	25	12	33	2	5	20	6	18	11	9	12	6	13	13	7	15	17	7	20	13	7
MARCO - mRNA	17	7	70	8	2	5	5	9	28	9	18	6	8	15	6	17	2	5	11	6	5	11	8	10	3	4	7	1	4	30	116	19	2	6	13	4	2	20	1	3	16	12	1	1	2	3	7	4	25
CXCR6 - mRNA	18	4	44	23	15	5	11	33	12	11	15	34	7	27	6	26	28	4	8	15	6	15	8	14	8	9	9	8	18	4	19	8	5	10	2	4	3	8	2	2	6	15	10	4	9	2	14	7	34
IL18RAP - mRNA	9	9	34	12	12	6	2	27	21	8	2	27	9	16	7	23	36	15	2	7	4	14	21	17	9	6	14	16	13	4	25	4	8	32	11	4	2	9	5	2	11	5	2	11	19	7	7	5	33
CD3G - mRNA	17	13	26	21	17	4	2	13	24	11	16	13	6	18	11	20	40	28	4	11	3	7	10	8	3	1	9	5	20	3	23	2	15	11	3	2	2	6	3	5	7	12	2	2	3	8	8	1	21
CD2 - mRNA	6	7	25	21	10	5	3	6	8	8	9	10	16	13	3	20	22	18	7	7	3	3	13	2	1	7	5	5	7	3	19	8	6	4	2	2	1	4	1	1	2	10	2	2	7	3	5	2	23
CXCR3 - mRNA	14	17	22	32	13	7	2	15	11	12	12	16	9	41	11	18	15	21	14	13	11	16	19	11	13	9	10	7	13	9	29	5	7	18	4	9	2	5	6	5	8	10	4	9	3	5	6	6	20
CD6 - mRNA	16	12	25	25	21	5	11	13	37	13	20	16	11	26	6	15	22	14	10	16	8	11	13	10	7	4	14	4	10	7	45	2	2	3	9	8	2	8	4	5	7	4	2	5	9	5	8	4	8
CMA1 - mRNA	7	5	57	7	7	3	2	8	2	1	3	2	4	9	11	24	9	8	7	2	6	6	6	8	2	4	9	12	6	2	6	1	1	1	1	4	1	5	5	3	4	2	2	2	7	3	7	2	19
CD7 - mRNA	8	11	52	17	15	1	6	12	5	3	13	7	12	24	3	29	26	6	5	21	3	7	16	9	5	5	12	9	18	3	46	2	3	1	3	1	1	4	4	7	17	9	4	1	4	5	6	3	23
CCL28 - mRNA	5	6	29	34	1	2	3	11	3	15	2	1	1	5	4	16	20	13	4	7	6	4	7	3	1	1	6	11	8	4	7	1	4	1	1	1	1	18	1	4	3	3	4	3	6	2	1	1	52
SPN - mRNA	12	17	22	26	36	9	4	29	15	39	21	22	20	32	5	17	28	16	5	13	4	6	11	5	5	13	16	13	23	2	49	9	18	7	5	9	1	27	8	8	10	8	3	4	11	7	10	12	24
CCR2 - mRNA	12	8	44	32	21	10	5	22	22	25	15	35	15	45	18	24	19	13	7	18	8	17	8	7	8	3	14	11	9	2	10	7	4	8	2	7	1	16	3	3	10	7	1	6	14	6	16	5	29
IL6 - mRNA	33	18	22	25	68	6	3	4	6	8	2	11	33	32	25	13	1	2	21	15	27	7	27	28	6	3	5	13	16	18	77	44	5	6	7	10	21	10	54	37	55	10	1	3	2	33	6	11	17
USP9Y - mRNA	44	37	9	36	4	1	1	4	60	3	3	2	7	7	15	16	11	1	5	1	9	65	44	3	24	33	3	56	9	3	5	3	4	1	1	39	17	27	13	24	34	34	14	1	22	35	2	1	1
ICAM2 - mRNA	65	7	64	73	74	13	21	36	47	66	20	37	69	50	27	34	51	22	39	32	12	14	14	17	8	9	27	24	24	7	54	12	31	16	7	12	14	31	7	11	47	14	11	8	16	14	23	9	43
VEGFC - mRNA	64	27	45	75	63	19	26	36	36	21	40	37	53	65	42	29	24	32	16	11	13	14	19	25	16	22	16	30	24	16	30	13	32	12	14	17	17	23	9	26	29	29	12	21	17	39	14	12	44
C3AR1 - mRNA	22	9	69	64	33	11	15	28	31	43	23	22	53	69	21	34	29	24	11	13	8	12	19	13	11	15	27	15	34	8	27	11	13	9	15	11	13	23	7	24	31	14	8	9	11	22	20	9	42
NFKB1 - mRNA	87	20	52	52	53	16	24	41	16	29	73	33	47	31	59	24	38	41	27	11	21	6	15	18	10	8	34	39	19	15	40	9	37	23	9	17	10	15	9	14	13	22	8	15	15	11	23	13	48
FADD - mRNA	65	11	36	52	48	12	25	73	63	29	31	32	25	32	39	26	36	21	16	24	17	21	10	11	11	9	34	37	46	14	36	9	20	21	11	11	19	34	14	9	19	15	13	14	25	9	30	15	30
TFE3 - mRNA	77	20	47	68	42	18	21	63	36	34	43	44	42	51	47	22	10	10	25	28	21	25	12	8	14	24	50	32	40	13	47	3	14	21	10	20	8	29	21	19	26	24	14	5	9	33	20	19	25
NUBP1 - mRNA	87	10	35	44	22	12	16	47	51	21	47	20	48	38	38	28	22	20	17	27	16	15	11	3	10	8	45	28	30	11	31	1	8	13	1	13	6	14	7	14	12	15	5	5	2	13	9	8	30
IFNL1 - mRNA	49	70	52	38	15	35	50	62	53	62	40	41	26	33	23	22	13	17	26	31	20	29	23	24	23	41	30	25	37	41	43	10	10	11	13	37	16	28	18	26	35	40	13	14	20	32	16	7	10
POS_F(0.125) - mRNA	36	51	35	31	23	35	34	62	66	51	37	51	36	25	32	28	22	17	18	25	22	24	25	14	24	17	24	21	44	30	31	18	16	22	16	35	29	30	24	24	28	33	11	20	16	31	25	19	16
IFIH1 - mRNA	47	27	48	34	28	15	26	77	44	35	56	44	75	57	23	25	29	42	18	13	16	10	21	7	9	12	28	29	60	19	28	18	13	32	9	17	10	40	6	9	24	30	12	18	27	16	23	14	31
TIRAP - mRNA	66	34	62	79	17	13	28	73	48	52	38	39	26	34	61	46	33	18	22	10	37	24	27	21	26	18	36	45	51	24	37	8	22	17	13	28	10	24	7	6	13	23	9	11	18	26	20	17	26
TNFSF13 - mRNA	44	36	52	90	35	13	17	70	35	69	20	12	35	33	40	26	27	16	10	19	10	20	16	24	25	12	31	23	24	11	23	15	17	27	19	17	4	42	3	20	30	9	11	8	11	14	22	6	42
CLEC4A - mRNA	37	31	49	89	76	21	21	44	55	48	63	39	62	58	22	34	40	30	31	27	18	32	34	20	19	14	33	31	31	25	33	17	46	34	23	32	14	53	9	29	23	31	16	17	22	31	16	24	44
IFIT2 - mRNA	20	29	56	38	40	31	40	74	52	61	86	22	31	68	5	31	22	25	9	10	15	39	24	14	10	16	19	15	30	10	27	14	9	30	13	20	3	75	18	25	11	41	12	16	18	13	31	25	33
CDH5 - mRNA	64	21	42	72	74	27	36	70	87	24	47	73	44	63	39	43	23	16	25	16	11	26	21	14	19	14	23	30	23	18	27	110	31	22	14	22	12	18	19	19	18	19	15	8	14	21	32	9	33
RELA - mRNA	67	26	31	50	76	30	59	93	120	73	84	60	22	36	36	18	49	28	21	20	11	15	22	26	25	18	42	24	39	17	25	17	40	42	23	23	30	22	18	7	11	21	14	35	22	20	46	8	29
MICB - mRNA	34	11	35	33	83	19	14	21	37	13	15	28	87	54	41	28	21	22	10	15	8	51	12	13	9	9	13	12	12	2	32	27	46	9	10	6	4	21	10	6	38	19	5	1	8	8	8	2	43
CCL3 - mRNA	45	27	36	24	48	50	29	37	94	40	44	38	24	52	19	9	5	8	26	19	20	77	12	41	14	11	11	8	14	28	58	27	11	33	12	8	7	11	29	18	26	52	5	10	6	6	15	11	19
CCL3L1 - mRNA	31	10	33	37	24	37	22	20	49	29	45	48	47	93	15	4	5	8	21	12	9	43	12	40	11	17	3	11	7	17	87	28	13	11	11	3	1	12	28	9	28	56	2	6	5	7	6	2	22
SLC11A1 - mRNA	67	14	22	45	72	10	7	15	44	12	14	11	21	24	103	12	4	2	29	17	24	17	11	37	7	13	8	9	9	8	22	28	18	12	24	12	15	115	3	11	36	20	6	6	8	14	8	12	35
CD3EAP - mRNA	124	18	17	52	90	8	11	33	98	22	15	17	39	35	34	12	6	2	39	66	33	41	14	17	10	10	9	15	16	10	16	12	8	15	8	12	4	36	7	18	15	30	2	2	11	10	11	3	21
CREB5 - mRNA	29	8	36	81	80	32	33	39	113	34	23	28	27	20	16	22	21	10	43	96	7	28	8	14	18	22	13	35	6	4	13	1	12	16	5	11	8	38	13	10	14	14	4	13	10	11	31	13	26
ADA - mRNA	48	13	27	135	56	16	21	31	68	21	17	44	42	31	12	19	25	12	39	24	15	19	8	15	6	14	12	18	12	3	28	3	20	29	4	4	7	9	4	11	13	16	3	6	7	25	13	7	37
TNFSF4 - mRNA	54	20	14	54	63	12	23	32	70	22	33	28	38	47	17	15	8	5	31	27	24	23	16	18	15	12	20	12	19	15	25	12	5	20	9	17	9	17	8	12	24	14	5	11	10	7	22	7	12
TRIM39 - mRNA	74	6	14	40	31	16	20	68	38	17	69	40	53	34	33	17	23	12	26	8	10	37	15	13	5	7	38	22	36	17	23	7	30	29	8	11	5	8	5	7	6	14	9	12	19	32	22	18	10
PPARG - mRNA	45	10	49	33	82	3	5	18	39	7	14	13	17	13	12	41	45	49	5	2	14	14	11	13	2	6	11	14	13	5	6	10	12	20	10	9	6	26	4	5	8	35	4	5	9	6	23	6	23
IRAK2 - mRNA	109	14	38	43	35	7	4	13	13	21	9	6	23	20	5	21	28	17	13	3	16	7	11	8	9	5	14	10	7	10	18	9	15	8	26	10	3	27	1	7	7	6	9	5	6	10	5	3	23
TIGIT - mRNA	19	16	31	18	38	2	8	10	55	13	13	8	12	38	10	13	41	14	16	38	13	16	19	13	12	7	11	10	11	4	97	10	10	14	6	4	5	8	1	8	33	12	5	10	10	7	7	5	19
TLR6 - mRNA	23	11	36	24	35	12	8	13	40	10	8	21	23	33	17	23	27	17	9	10	6	10	9	14	7	8	11	14	13	9	52	18	10	21	11	6	1	12	11	12	10	10	2	12	5	8	4	3	23
CCR6 - mRNA	22	16	28	19	13	4	10	29	29	12	9	25	11	11	5	20	33	10	5	12	14	17	13	8	8	4	16	15	16	7	48	3	5	20	3	5	5	7	6	11	12	4	6	8	13	5	13	2	14
LY86 - mRNA	17	14	33	20	15	8	13	30	31	27	19	20	19	23	10	12	38	4	3	9	5	27	9	10	9	9	14	9	11	1	19	5	8	32	3	4	1	14	4	4	9	1	6	5	9	5	12	3	16
CD180 - mRNA	20	22	31	10	20	9	25	39	72	26	28	35	18	35	8	12	23	12	3	9	11	17	7	22	8	10	9	12	14	2	36	6	4	20	3	6	1	18	2	15	6	11	6	3	7	7	17	4	30
CD1C - mRNA	15	4	35	17	18	7	26	15	57	27	7	28	9	10	5	11	36	10	4	6	7	13	12	12	8	4	9	9	11	3	42	2	11	17	3	4	5	21	8	2	4	8	2	5	3	5	7	11	14
TLR10 - mRNA	11	12	36	18	6	8	12	9	27	31	16	12	13	8	10	19	30	8	9	2	10	7	13	13	5	6	11	8	11	7	35	3	3	11	4	7	5	18	4	11	7	7	4	3	5	11	3	7	16
BTK - mRNA	21	15	26	34	16	6	3	19	22	22	17	19	17	47	11	16	26	22	10	19	7	19	17	9	5	9	15	14	21	7	50	6	8	10	6	9	6	9	5	10	18	5	4	4	5	15	11	3	20
CD38 - mRNA	35	4	31	32	18	9	10	18	24	28	15	24	19	60	7	25	44	18	9	35	4	5	12	14	11	10	10	11	16	2	41	12	5	11	1	7	3	9	10	4	17	6	2	6	3	13	12	12	59
IDO1 - mRNA	22	9	34	31	17	8	12	44	49	18	21	36	10	44	9	15	45	33	12	31	6	13	7	3	6	6	10	11	33	1	33	18	6	15	2	5	2	7	3	4	11	27	12	4	20	5	10	9	24
LILRB1 - mRNA	39	10	51	42	32	9	22	22	52	34	24	21	51	48	32	29	33	27	14	25	4	6	13	11	5	7	16	13	22	7	32	25	6	22	5	7	3	17	4	9	18	19	5	4	8	9	19	3	41
GZMK - mRNA	32	30	39	35	24	15	13	12	68	45	34	14	17	67	2	35	30	5	12	32	11	20	25	12	4	12	10	9	20	7	72	7	9	22	5	11	7	7	1	7	18	15	8	9	4	11	10	7	29
MST1R - mRNA	38	11	43	54	16	9	12	39	93	25	7	21	29	13	30	26	13	13	9	11	15	19	17	10	9	11	10	12	14	8	11	4	2	2	3	9	3	13	10	13	8	13	6	8	7	15	10	4	19
PYCARD - mRNA	43	9	64	84	6	14	15	33	90	22	18	21	17	15	4	39	31	35	3	13	19	16	7	12	5	6	13	22	11	4	15	4	6	4	1	11	7	19	5	8	14	16	3	7	10	8	13	4	40
FCER1A - mRNA	9	6	33	29	26	7	4	30	1	52	15	79	8	7	8	21	33	27	8	4	7	2	17	6	5	6	29	23	12	7	4	1	20	4	3	10	6	31	5	12	1	4	5	4	17	11	5	11	30
IL1RL1 - mRNA	14	11	35	25	7	8	8	37	27	17	2	67	17	16	4	41	21	15	9	10	6	18	4	10	6	8	34	32	27	19	17	3	14	11	22	5	5	8	4	5	3	8	4	3	7	5	13	6	55
CTSG - mRNA	10	8	54	21	14	9	11	35	18	8	9	16	3	8	9	42	26	20	4	2	10	43	9	11	7	1	16	37	9	9	10	2	6	14	9	5	2	10	6	3	5	13	3	12	9	1	15	7	28
MS4A2 - mRNA	6	10	65	31	8	5	9	31	23	14	10	58	8	12	7	44	38	35	2	1	6	10	9	4	5	8	48	24	38	2	5	3	4	13	2	4	3	11	1	8	5	6	3	5	13	3	20	10	12
CSF1 - mRNA	64	25	85	43	52	18	18	36	36	42	41	40	24	31	18	58	35	29	12	12	7	8	29	20	11	14	51	32	36	5	29	13	8	7	11	7	17	26	5	16	10	6	5	21	11	28	7	7	52
IRF5 - mRNA	48	21	50	74	17	14	25	39	23	29	28	19	28	55	13	37	23	27	8	17	11	22	22	7	19	19	20	31	42	11	25	9	15	24	13	19	9	16	6	17	12	17	5	13	16	19	15	13	41
LAG3 - mRNA	40	17	45	28	17	5	8	58	32	35	39	32	35	50	17	39	29	29	19	25	6	18	33	6	13	21	34	19	38	14	25	8	4	22	1	24	15	9	5	6	21	40	12	5	11	14	8	17	34
MICA - mRNA	17	8	57	46	34	17	19	42	20	21	14	34	35	29	7	46	25	48	2	12	17	13	13	4	12	3	29	22	14	6	15	6	35	11	9	19	16	22	8	11	8	8	6	12	8	15	31	5	28
COLEC12 - mRNA	12	11	52	27	63	10	14	58	28	8	12	61	33	33	23	41	24	29	20	11	8	32	14	11	8	5	58	47	39	4	12	9	7	14	9	21	13	14	17	13	11	11	7	11	17	18	18	20	52
S100B - mRNA	7	16	69	72	39	14	13	18	35	28	22	34	24	36	10	35	30	11	4	10	9	16	19	17	9	3	9	7	11	3	27	5	7	16	27	21	2	53	12	38	16	6	3	7	12	8	21	5	46
CD1D - mRNA	23	22	80	26	14	4	9	17	19	14	9	15	10	17	11	41	42	53	8	13	10	10	11	6	13	2	20	16	28	13	49	3	6	5	9	6	3	18	4	8	9	12	3	3	16	13	9	7	50
CD40LG - mRNA	20	22	71	29	13	8	11	39	25	9	27	39	8	22	11	24	29	16	13	14	15	27	25	20	13	17	23	24	16	10	83	8	9	12	9	10	1	10	9	9	13	9	9	7	13	10	10	7	32
STAT4 - mRNA	28	17	73	32	17	3	15	25	31	11	11	18	30	21	14	44	27	17	14	15	8	16	23	16	10	15	15	33	15	12	71	3	10	21	8	6	4	15	5	7	18	21	8	7	7	9	4	22	33
LTF - mRNA	26	10	26	18	5	3	8	19	17	139	6	9	152	11	11	11	14	1	8	5	9	16	9	7	4	11	10	11	6	1	19	1	2	12	2	2	4	247	8	5	7	6	6	4	5	8	5	4	4
MAGEA12 - mRNA	275	6	8	3	3	7	7	11	11	4	6	12	5	6	4	10	4	1	51	62	7	9	4	6	2	3	3	2	4	5	3	3	4	9	2	1	2	7	2	1	32	19	1	3	3	3	2	6	3
MAGEA1 - mRNA	58	7	5	9	3	2	7	8	9	4	3	2	2	5	4	2	1	2	133	64	2	3	7	7	1	4	3	3	3	5	3	1	2	7	17	2	1	2	1	4	87	4	3	1	3	6	3	1	4
MAGEA4 - mRNA	55	2	5	6	39	1	3	3	12	4	2	7	4	7	1	2	1	1	80	167	4	5	5	3	3	2	3	1	3	1	3	1	2	6	3	2	2	1	1	2	4	35	2	2	1	3	4	2	2
LTK - mRNA	96	29	48	27	9	32	8	46	45	16	38	53	17	17	13	27	16	37	23	8	10	36	18	16	25	8	18	25	20	15	12	1	9	17	8	18	8	14	16	12	9	13	4	3	6	6	24	8	26
MAPK11 - mRNA	22	38	14	45	28	27	33	48	117	45	39	36	15	57	27	7	8	3	14	33	10	17	11	18	24	20	27	16	28	10	19	6	4	19	4	18	12	11	14	20	19	6	10	17	19	15	20	6	3
SYT17 - mRNA	74	16	11	46	9	11	39	45	80	6	73	28	77	37	28	4	3	4	18	20	10	22	28	9	12	19	33	19	31	16	28	1	2	28	12	15	8	7	5	4	6	26	14	14	13	6	19	16	1
IL1B - mRNA	19	13	12	37	45	11	17	47	63	24	25	26	9	29	7	4	5	12	22	4	20	17	9	14	13	4	5	6	23	10	89	55	17	38	4	10	20	8	17	6	8	16	6	17	6	13	10	16	27
ULBP2 - mRNA	74	9	10	15	19	13	7	26	86	17	3	22	24	6	9	1	4	2	11	19	10	25	4	15	9	5	3	2	4	1	8	9	4	13	12	1	1	4	1	7	33	22	4	3	2	1	10	1	5
GZMB - mRNA	43	9	16	19	18	4	6	15	28	3	4	11	23	56	42	19	15	9	33	51	9	31	9	17	10	5	11	6	15	5	41	22	5	7	2	1	1	8	7	9	32	171	5	3	4	7	8	11	42
CXCL11 - mRNA	32	14	9	22	9	11	8	20	98	24	11	15	31	97	11	10	10	9	24	61	16	16	17	12	15	3	2	5	15	7	15	26	13	18	4	5	7	16	1	5	20	17	8	5	2	5	14	8	7
CXCL10 - mRNA	53	8	15	49	14	6	4	7	46	20	4	6	77	128	12	4	8	14	20	35	4	10	11	6	3	6	6	3	8	3	8	43	4	10	3	4	1	5	1	3	15	14	3	2	1	2	2	8	20
NFATC1 - mRNA	15	16	28	44	45	22	19	29	209	410	30	42	17	22	8	19	14	12	38	3	7	6	7	12	16	7	11	17	11	7	27	8	34	10	11	8	5	13	10	14	10	12	4	4	4	19	14	6	18
IFNA7 - mRNA	14	15	17	11	5	12	8	31	270	16	7	30	6	9	2	4	1	1	12	10	8	49	6	13	12	12	12	2	8	5	14	3	10	45	9	8	6	3	4	7	2	7	14	9	9	5	23	4	6
SOCS1 - mRNA	47	13	67	33	36	18	10	34	40	26	14	24	35	59	15	19	43	10	41	45	5	29	5	8	9	9	41	9	16	10	32	5	8	14	11	4	3	36	4	8	38	12	11	5	3	6	16	6	41
ITGA2B - mRNA	17	27	6	13	11	5	3	14	36	14	14	21	4	8	6	5	1	1	56	13	6	55	3	17	12	9	6	5	5	5	7	2	7	22	8	5	4	7	7	3	16	12	3	7	5	3	7	5	4
IL1RAPL2 - mRNA	15	15	17	14	15	6	4	22	27	8	13	16	11	10	8	7	6	2	13	11	14	18	15	12	7	10	17	3	12	7	7	6	9	18	5	10	2	7	5	4	7	5	4	11	3	9	8	4	8
XCL2 - mRNA	113	7	27	12	29	9	6	25	99	14	17	16	33	18	19	5	13	20	48	13	4	24	8	12	4	5	7	4	7	3	9	4	28	24	4	4	4	7	3	5	3	13	7	3	9	3	9	2	6
GAGE1 - mRNA	30	21	20	15	9	6	8	18	76	28	6	19	4	19	11	12	5	3	62	11	17	41	8	25	14	6	10	4	8	10	11	2	8	12	6	4	8	9	3	5	6	7	2	4	9	7	11	3	7
BAGE - mRNA	47	30	11	8	15	20	13	49	84	30	5	41	4	20	4	7	8	2	12	7	19	72	5	33	12	13	10	9	5	7	15	2	20	32	15	4	1	9	4	15	10	7	4	17	15	4	34	7	4
MAGEB2 - mRNA	188	7	12	11	7	11	3	25	33	7	6	11	1	5	4	5	3	3	413	11	1	11	2	6	5	4	9	3	6	3	5	1	5	13	1	1	2	7	4	2	1	4	2	4	2	1	11	6	3
MAGEC2 - mRNA	162	15	11	11	5	3	60	9	24	40	5	14	12	36	3	3	4	2	338	24	9	17	4	7	5	6	4	4	3	3	10	1	2	13	5	5	3	3	1	9	132	6	1	4	1	9	7	2	7
TNFRSF10B - mRNA	27	22	81	240	182	21	21	41	31	31	18	52	22	29	76	57	81	58	36	10	39	22	19	12	23	8	19	36	35	17	28	17	47	16	26	11	16	52	12	14	13	35	14	9	15	12	30	13	73
TNFRSF10C - mRNA	20	10	39	143	20	6	13	26	19	35	18	21	53	12	49	25	10	16	12	7	6	8	4	11	3	9	19	18	23	5	22	8	10	11	6	6	13	18	4	10	8	13	8	2	4	10	12	12	29
CX3CL1 - mRNA	43	21	53	178	90	19	26	96	22	38	80	74	79	59	25	30	17	18	60	19	10	17	20	16	16	22	53	63	35	24	41	13	22	9	14	19	18	58	8	22	32	18	5	17	7	23	8	28	46
TGFB2 - mRNA	49	7	14	369	35	12	19	16	16	40	18	19	64	18	235	1	4	3	21	16	23	3	3	1	1	10	16	23	5	2	4	1	9	3	7	10	14	38	5	6	15	25	4	5	1	6	14	8	7
CCL24 - mRNA	2	2	47	144	5	1	3	10	1	1	4	4	4	1	20	14	37	9	4	1	4	3	3	1	2	1	15	12	11	1	4	1	1	3	3	2	1	3	1	1	1	3	3	1	8	1	3	1	26
EGR2 - mRNA	36	19	17	227	40	24	13	16	34	34	16	16	25	57	11	5	3	6	13	9	11	25	25	30	13	10	10	17	7	4	45	11	16	13	7	11	8	20	29	16	42	15	5	12	6	23	7	2	14
CXCL5 - mRNA	5	6	11	297	98	5	5	18	8	7	3	9	6	3	1	4	3	1	38	2	17	4	6	5	1	2	5	5	5	1	7	9	8	6	3	3	2	31	1	2	3	3	1	2	1	1	2	9	34
LIF - mRNA	61	10	25	132	239	31	21	23	29	25	9	33	65	40	7	40	40	33	21	7	17	5	9	42	5	8	17	21	30	12	36	96	30	8	10	16	12	202	89	21	67	4	5	6	14	27	17	7	38
CXCL3 - mRNA	24	5	24	55	204	1	13	13	31	20	5	9	16	15	11	9	5	4	62	12	48	19	10	18	6	4	13	8	13	5	30	15	6	13	7	7	15	52	6	4	15	15	6	3	20	8	4	9	72
F12 - mRNA	87	6	32	127	31	9	21	8	81	26	14	6	137	35	41	15	14	19	52	20	17	14	12	12	15	2	10	10	8	64	6	29	12	5	122	4	4	10	10	12	23	95	5	1	1	6	20	8	20
LY96 - mRNA	45	10	46	56	83	17	9	20	13	44	21	8	123	61	20	20	42	27	21	35	12	5	9	12	5	12	22	15	10	9	35	33	37	11	7	11	6	21	13	17	22	15	7	20	18	9	14	11	41
RIPK2 - mRNA	84	9	35	115	120	11	16	21	59	38	14	22	111	47	54	16	21	23	35	21	22	17	12	2	8	13	19	32	18	2	27	47	28	12	12	10	12	57	12	13	21	47	3	13	5	15	12	7	29
C4B - mRNA	138	75	135	304	165	364	341	301	209	751	121	104	372	154	13	42	106	32	71	35	18	52	46	110	78	46	100	209	149	735	90	31	443	68	929	166	187	334	220	53	60	45	115	75	143	110	207	32	115
JAM3 - mRNA	215	130	107	193	130	135	215	643	90	263	401	360	349	195	71	48	60	51	176	252	20	124	161	58	105	110	301	311	417	140	153	19	78	150	43	208	111	61	49	125	119	42	84	160	142	195	173	146	69
MNX1 - mRNA	95	377	28	59	62	179	219	716	16	12	513	443	23	45	37	18	10	16	16	2	10	53	312	130	227	289	139	206	401	562	222	15	11	439	12	313	123	5	173	189	15	15	224	240	215	522	220	57	10
EGR1 - mRNA	29	127	53	97	144	282	204	252	57	191	465	386	42	72	24	40	20	9	22	9	17	27	122	276	33	277	91	231	133	608	416	19	55	31	35	180	94	67	145	197	95	33	54	116	20	497	40	18	65
TNFRSF11B - mRNA	566	52	10	60	131	37	103	409	29	10	290	238	151	58	486	12	15	19	1	7	4	10	103	34	77	101	179	179	355	115	149	163	4	217	10	123	81	17	51	21	6	17	144	130	126	153	79	90	17
CD200 - mRNA	177	51	74	70	35	63	67	332	378	88	386	168	37	690	191	39	13	31	153	81	15	111	98	38	43	60	205	105	239	87	179	21	32	161	52	58	39	18	28	42	52	55	24	63	57	75	19	60	28
PVR - mRNA	341	148	94	292	157	146	163	362	139	211	562	238	230	201	125	61	26	43	155	35	108	71	83	31	89	63	190	161	227	130	118	16	40	113	138	130	35	81	21	47	167	99	24	65	74	73	48	76	54
PNMA1 - mRNA	221	169	66	164	181	117	269	538	133	207	821	273	173	247	359	33	38	26	151	222	45	150	186	70	119	154	336	233	324	148	163	68	50	256	193	184	101	46	85	35	124	86	106	135	149	127	255	147	36
CCL19 - mRNA	45	138	279	128	173	29	118	108	63	106	255	61	53	198	20	66	301	11	23	86	10	28	115	75	33	60	59	48	151	66	726	50	13	93	13	17	26	33	26	42	70	31	35	45	34	169	14	108	175
LCP1 - mRNA	375	62	616	367	295	40	137	187	102	130	134	142	328	498	127	207	389	199	117	285	138	55	92	39	28	57	210	177	338	78	708	184	100	65	67	39	28	191	44	82	357	149	23	45	59	135	64	86	417
ETS1 - mRNA	317	43	433	366	343	69	151	192	157	170	252	244	231	253	98	140	435	130	122	67	33	58	77	47	27	62	134	171	87	40	409	72	148	67	59	39	45	143	57	66	99	68	25	74	64	69	95	40	185
CD53 - mRNA	139	40	477	235	158	40	70	116	116	114	83	94	166	292	90	140	311	105	63	130	9	32	52	28	21	25	127	112	100	18	431	54	53	42	29	19	24	124	26	35	104	56	18	37	33	63	39	53	238
HLA-DQB1 - mRNA	109	38	70	29	232	42	1	163	87	312	121	34	197	8	24	17	8	2	27	117	16	36	65	37	4	6	4	29	12	55	75	104	45	4	1	1	3	229	9	15	108	53	96	28	38	52	77	36	70
BTLA - mRNA	19	21	70	28	23	9	15	29	136	20	17	24	12	24	10	22	63	9	12	11	8	36	8	18	15	16	19	12	13	5	75	11	9	27	1	5	1	5	3	6	12	12	9	7	8	3	18	10	23
MS4A1 - mRNA	6	10	52	16	14	5	40	6	17	10	31	4	2	5	2	17	114	3	1	8	5	7	19	4	2	9	7	3	4	2	204	1	4	14	3	3	2	3	1	5	5	6	1	4	1	7	7	5	2
CD22 - mRNA	6	28	119	58	18	20	61	32	29	16	38	24	5	18	4	38	117	14	5	12	9	28	23	19	16	14	24	16	23	6	320	3	10	45	5	4	3	17	18	16	13	6	8	10	2	7	17	4	12
CD79B - mRNA	46	52	79	22	23	14	53	24	67	32	34	29	13	32	11	43	66	3	11	48	22	20	30	15	8	23	17	8	33	13	225	5	4	19	5	12	6	23	3	17	17	14	1	5	6	18	16	7	15
CD19 - mRNA	26	16	79	16	10	6	22	12	36	12	16	10	10	22	8	33	119	5	10	23	9	14	28	12	6	10	16	6	21	7	196	7	7	18	5	11	4	8	4	4	13	11	5	3	6	9	11	4	18
IRF8 - mRNA	61	79	262	142	40	25	28	245	39	37	180	94	70	89	32	160	114	75	28	56	35	20	159	36	89	116	617	202	329	279	294	24	10	66	5	87	29	33	15	29	95	36	34	40	61	118	69	152	241
CD79A - mRNA	80	45	164	54	19	5	57	23	22	21	26	8	13	116	13	103	173	14	27	70	15	8	42	41	8	13	51	39	34	7	400	16	1	13	1	2	1	5	4	16	23	10	4	6	16	34	11	8	152
CCL25 - mRNA	11	13	231	148	9	9	10	13	30	10	5	43	4	10	7	525	309	502	5	1	10	9	14	6	10	4	47	44	17	5	8	1	2	9	3	7	4	6	5	6	11	11	4	5	27	3	91	4	204
CD36 - mRNA	61	30	342	109	178	50	54	134	171	59	68	182	83	60	232	202	182	153	27	22	11	36	63	71	29	46	62	80	95	17	74	29	29	48	70	33	34	60	91	20	86	1106	28	108	21	85	100	56	242
SYK - mRNA	123	21	251	390	234	10	40	64	113	50	28	49	187	101	494	174	210	226	18	29	36	79	25	9	9	9	71	70	41	7	123	68	48	7	10	13	5	43	14	16	44	948	10	15	27	21	51	10	189
CASP1 - mRNA	40	20	401	91	37	6	10	35	44	23	21	37	58	55	34	238	294	400	22	30	9	13	24	8	10	17	29	71	32	11	48	18	14	19	11	11	9	26	11	9	19	16	12	16	23	12	45	24	623
MAF - mRNA	68	19	316	111	103	65	106	220	302	214	210	205	91	71	136	256	356	353	9	19	6	20	28	10	22	21	81	82	57	27	62	19	20	23	24	42	28	18	43	19	26	91	23	26	40	17	87	10	160
CCL5 - mRNA	79	90	320	142	34	24	28	98	93	52	64	58	58	257	46	236	167	96	42	196	17	35	146	31	50	30	97	79	117	27	253	51	36	34	7	20	7	25	16	19	112	73	9	14	29	23	45	32	198
AMICA1 - mRNA	30	45	321	101	89	18	46	179	87	78	53	162	50	47	36	123	203	202	20	24	14	14	93	26	39	24	78	100	106	29	155	15	35	40	12	22	19	121	23	19	40	31	33	21	70	32	34	71	297
HLA-DMA - mRNA	86	40	265	239	129	68	77	141	74	178	108	116	90	151	52	226	200	122	54	83	8	26	65	39	31	43	94	93	93	32	154	39	40	31	10	42	39	122	37	33	80	50	27	40	43	64	47	21	185
HLA-DMB - mRNA	103	35	557	257	168	33	45	85	59	99	73	79	145	220	61	367	442	361	60	96	17	33	62	29	23	27	126	82	95	17	229	73	37	45	24	18	38	70	41	27	92	82	28	36	51	38	80	22	240
IL7R - mRNA	63	59	617	113	125	17	25	169	97	62	70	149	45	57	28	231	466	63	35	35	10	14	115	20	22	27	160	106	61	28	456	27	22	42	10	12	6	31	2	14	41	25	12	23	40	30	70	44	203
CXCL12 - mRNA	61	25	459	136	193	68	96	273	109	104	138	250	59	53	61	193	268	150	21	38	13	6	71	53	19	21	151	110	105	92	172	83	203	23	58	51	131	33	83	40	44	19	42	116	45	60	91	31	303
BCL10 - mRNA	326	60	328	262	341	81	94	295	350	108	230	196	315	113	201	265	520	379	127	133	46	67	68	35	50	57	127	162	144	58	91	90	76	134	48	48	51	146	53	34	59	82	49	93	122	84	88	52	358
IFNGR1 - mRNA	294	31	547	347	285	72	121	265	156	173	227	182	264	129	164	446	481	430	86	129	76	64	42	42	43	54	230	233	157	64	168	87	89	96	65	49	74	111	48	39	75	57	26	115	95	92	122	75	462
CDKN1A - mRNA	227	21	351	310	202	48	55	201	156	128	68	157	202	162	391	327	594	496	24	63	56	63	35	48	14	23	126	149	226	61	118	68	134	54	201	56	74	129	65	53	124	81	31	47	61	53	78	41	233
TNFRSF14 - mRNA	135	88	469	346	94	97	154	359	208	140	350	284	137	214	125	366	280	335	40	54	86	34	149	31	89	103	271	267	221	114	230	53	100	144	58	96	69	94	59	48	77	90	67	98	113	100	158	118	279
CD97 - mRNA	91	68	385	382	498	94	110	199	90	85	198	165	155	170	67	149	197	158	42	56	177	24	61	61	36	59	136	233	107	55	212	149	67	54	30	87	116	189	46	66	81	30	34	53	61	154	110	54	265
CEACAM1 - mRNA	188	96	424	382	256	48	133	322	42	26	433	185	210	84	117	338	305	182	16	11	202	37	127	40	107	140	289	301	334	196	170	23	144	173	139	128	69	75	104	36	46	14	70	113	102	123	134	186	253
MYD88 - mRNA	294	97	215	194	173	97	169	456	149	116	519	255	233	189	151	228	322	298	78	39	53	52	139	58	83	80	271	237	230	136	210	53	50	178	100	117	109	89	75	58	121	75	107	131	155	65	158	118	191
CCL2 - mRNA	164	52	140	129	512	29	39	109	76	91	39	121	173	114	2162	87	61	77	42	70	30	23	70	115	33	64	78	113	115	139	399	117	154	80	59	32	35	221	119	83	132	67	36	35	45	277	18	41	213
ITGA6 - mRNA	186	24	494	682	274	30	67	124	147	455	57	136	503	460	1282	445	604	445	34	22	225	28	36	37	21	32	128	192	58	10	52	157	209	15	25	23	37	254	23	43	37	133	27	18	50	29	59	23	483
ITGB4 - mRNA	8	10	303	1282	281	37	70	160	22	67	40	64	23	23	63	199	383	365	6	3	284	18	29	9	20	3	63	117	31	3	13	201	20	19	4	14	38	667	16	19	7	10	15	9	55	16	88	14	246
CEACAM6 - mRNA	45	14	105	1454	405	19	30	108	86	142	24	47	164	14	7	149	61	133	5	3	37	28	8	7	9	10	22	85	80	5	6	964	7	29	15	8	4	158	2	2	6	5	13	1	26	4	19	26	926
DUSP4 - mRNA	132	19	9	639	1196	17	69	95	32	46	83	33	126	123	259	17	18	12	169	68	30	238	23	13	38	47	37	85	78	61	87	168	187	69	75	42	24	208	60	1	41	415	28	25	20	64	49	20	20
CD276 - mRNA	447	48	88	676	585	143	129	340	606	261	234	203	411	459	419	75	74	77	224	45	122	127	70	68	45	84	140	166	151	82	104	188	107	149	120	96	104	254	98	100	190	168	54	92	77	119	101	70	118
THY1 - mRNA	402	77	112	607	853	560	223	276	460	597	455	265	532	347	409	58	38	59	162	159	160	68	154	147	48	45	168	174	130	20	84	125	81	44	78	136	220	277	262	147	206	53	82	166	63	109	118	66	155
PDGFRB - mRNA	524	48	146	704	738	269	202	222	217	541	549	378	426	319	511	110	90	66	68	83	80	38	64	115	30	99	157	185	93	70	142	69	144	101	36	77	81	162	105	158	77	71	41	159	61	240	92	35	159
TGFB1 - mRNA	195	130	167	643	1610	157	236	251	167	290	392	263	151	321	462	92	154	89	85	96	46	39	133	95	63	115	113	147	201	85	185	247	115	57	125	173	86	173	99	61	176	132	81	52	101	127	152	88	136
IFITM2 - mRNA	583	75	404	660	1375	227	134	472	212	521	296	315	277	201	222	135	167	144	57	70	154	48	113	186	56	88	171	194	175	101	176	158	102	96	184	148	146	338	141	118	96	58	109	137	101	222	90	40	321
MFGE8 - mRNA	151	108	247	1650	397	185	142	185	321	231	148	186	232	374	222	139	91	78	143	52	107	94	147	189	77	95	96	197	86	43	150	469	86	45	53	189	220	120	47	171	86	36	106	110	48	247	199	36	211
DUSP6 - mRNA	248	37	200	1937	1434	41	102	465	84	61	232	170	184	113	765	272	274	120	35	27	92	78	91	52	38	51	405	353	443	109	318	199	92	139	131	40	67	110	50	39	47	107	32	119	86	130	63	157	359
STAT1 - mRNA	652	84	177	463	373	46	95	199	316	340	196	103	568	1231	232	126	248	141	172	246	48	84	323	41	84	56	107	127	254	69	244	193	106	85	56	48	36	230	39	54	217	344	58	75	107	42	64	60	245
PSMB9 - mRNA	397	65	347	283	121	65	92	170	120	97	154	164	348	661	150	225	397	315	94	118	54	66	175	47	73	42	113	121	188	41	164	95	30	71	26	29	45	73	42	45	103	381	62	50	69	38	81	73	326
HLA-G - mRNA	557	35	260	295	83	35	45	114	38	105	107	127	545	397	182	288	345	263	102	23	35	21	134	30	45	63	166	119	154	28	114	50	40	58	39	47	28	44	10	28	59	162	40	41	68	46	65	48	260
FCGR3A - mRNA	370	26	69	315	154	40	37	34	106	237	93	28	675	738	179	38	5	9	109	123	32	45	48	12	13	28	59	28	71	30	47	227	98	29	27	66	10	99	43	127	273	155	14	53	14	42	25	10	99
C2 - mRNA	414	26	168	132	122	54	17	52	76	41	26	37	822	217	29	109	77	46	34	44	15	18	59	30	37	21	54	65	99	152	42	57	36	35	107	26	12	24	37	24	58	24	24	17	20	14	28	25	191
ISG15 - mRNA	272	29	97	136	131	25	56	66	187	97	62	50	724	191	180	72	63	46	54	93	76	13	32	30	15	26	45	55	55	46	67	68	17	27	34	25	15	435	42	96	260	308	9	33	34	29	16	22	82
CEBPB - mRNA	370	43	244	468	542	63	66	115	109	86	109	167	309	183	143	125	110	43	166	65	249	43	47	98	12	37	112	118	113	120	157	128	168	38	199	41	74	281	59	70	140	115	23	55	44	135	70	49	285
DOCK9 - mRNA	243	58	186	345	119	82	117	192	226	124	195	205	198	148	144	160	122	111	87	57	82	110	130	79	86	63	254	197	129	86	151	200	65	103	34	123	70	119	50	47	43	121	52	92	48	94	106	58	120
TP53 - mRNA	290	41	196	479	235	53	84	108	319	99	100	85	261	136	308	107	87	74	157	65	236	38	41	44	35	48	96	77	81	50	89	31	17	28	30	40	17	102	38	22	41	88	17	40	31	49	31	42	189
SMAD3 - mRNA	591	52	246	511	318	86	119	218	76	123	285	249	84	82	44	205	176	124	69	23	132	24	58	44	99	51	238	179	115	70	102	108	153	71	31	70	81	185	71	68	71	67	46	43	65	64	115	84	149
LAMP2 - mRNA	517	118	298	715	311	154	168	642	364	317	332	346	320	239	204	242	158	172	74	128	141	121	117	105	90	112	210	228	275	100	182	45	81	155	201	132	100	180	64	70	185	108	96	88	121	142	136	92	155
MAVS - mRNA	842	48	179	421	305	112	249	431	273	199	467	264	179	214	272	123	166	175	87	70	173	103	70	29	68	70	222	204	201	67	192	26	140	149	75	99	120	58	70	58	102	197	53	116	114	77	164	83	155
BAX - mRNA	549	60	225	677	289	84	169	342	357	177	390	205	362	154	433	145	181	180	82	81	99	123	50	24	62	52	190	171	221	52	117	34	40	115	112	53	54	90	29	42	79	128	34	56	85	58	86	72	243
IGF1R - mRNA	120	92	192	568	637	107	183	621	291	96	211	439	61	96	125	148	111	83	349	158	100	190	176	57	74	144	239	174	260	115	100	179	44	122	40	197	162	178	27	43	210	147	48	53	105	114	87	163	133
SMAD2 - mRNA	883	19	244	441	320	51	74	199	443	181	285	148	257	269	532	189	150	160	238	123	59	285	61	25	22	24	148	180	125	30	137	26	77	49	62	38	52	78	28	47	107	236	25	52	51	58	72	59	155
PRPF38A - mRNA	619	42	203	170	279	63	118	271	756	134	297	235	311	207	300	130	147	160	224	191	80	70	77	36	41	67	159	156	148	108	131	76	81	110	24	75	38	72	29	33	72	113	49	81	75	86	78	69	159
MAPK1 - mRNA	654	18	206	380	426	64	144	354	601	179	357	243	427	169	417	154	184	236	197	189	40	89	61	34	35	52	204	167	160	85	131	110	72	80	35	58	103	74	41	34	60	142	33	106	77	77	117	73	199
ATF2 - mRNA	505	45	154	395	232	73	130	351	597	186	416	231	440	182	376	120	122	102	240	122	39	102	96	30	63	62	215	184	245	84	131	100	157	113	28	76	66	74	49	54	60	153	46	115	94	69	107	71	105
MRPS5 - mRNA	522	64	323	441	518	72	95	245	395	161	240	190	570	315	294	174	127	179	339	228	130	117	75	48	33	53	153	136	157	105	92	98	117	72	63	63	62	109	34	31	107	154	36	87	63	89	80	74	196
EP300 - mRNA	534	65	246	505	396	90	195	448	498	219	517	322	288	312	249	201	244	222	255	159	113	129	135	43	68	74	289	220	279	120	236	123	120	190	38	101	129	126	93	61	60	165	63	153	128	134	183	99	187
TANK - mRNA	629	50	276	547	240	129	127	291	507	181	403	273	531	206	311	260	218	159	182	141	76	87	101	54	49	76	185	166	170	107	189	112	113	68	38	93	36	147	37	39	77	98	38	84	74	83	80	57	246
EWSR1 - mRNA	712	99	212	579	708	196	287	720	900	372	650	385	336	338	521	245	250	254	290	347	181	138	149	84	118	105	328	264	344	220	217	151	143	265	80	113	130	142	71	82	118	208	81	162	185	164	173	139	280
SF3A3 - mRNA	721	123	211	381	469	120	225	508	484	253	492	260	492	462	393	185	137	114	315	542	122	218	191	70	99	140	374	300	359	178	274	97	91	230	72	169	119	153	103	122	191	248	86	121	133	192	150	169	166
MAPK14 - mRNA	716	273	250	511	381	156	211	758	504	174	756	690	250	302	856	240	204	178	128	123	149	138	277	89	241	137	360	336	457	291	236	68	167	428	61	200	149	106	101	78	67	362	109	178	133	170	167	211	251
STAT2 - mRNA	627	133	299	742	331	206	217	579	506	429	604	359	474	582	325	204	204	177	167	143	72	165	181	86	126	104	406	289	408	213	257	117	156	228	87	183	97	227	102	94	171	178	79	201	170	202	146	172	280
POLR2A - mRNA	715	268	277	960	526	287	267	689	576	381	823	471	332	307	606	213	181	171	198	346	169	210	267	158	221	267	406	301	394	235	382	172	103	456	119	256	150	140	102	107	195	223	174	206	243	276	219	210	225
CKLF - mRNA	227	89	244	359	559	53	175	549	364	109	1282	322	226	257	333	145	145	128	76	114	69	69	219	141	130	196	576	257	324	239	356	118	62	171	34	128	142	143	62	41	95	158	86	114	145	101	325	173	238
ZC3H14 - mRNA	357	67	190	270	193	85	311	515	218	182	742	341	902	453	206	130	133	129	186	232	78	213	117	44	96	119	389	274	348	197	269	99	203	264	83	127	112	69	112	86	155	512	71	130	139	128	284	173	130
C1QBP - mRNA	709	34	299	963	744	53	160	303	311	229	273	167	561	154	444	280	272	202	606	541	196	70	77	41	51	54	193	200	201	62	143	125	61	98	141	55	67	129	34	49	322	409	24	71	87	64	106	90	424
C1QB - mRNA	434	114	1106	677	290	108	118	268	195	299	211	159	607	824	124	241	296	256	191	368	20	68	184	99	83	90	308	176	570	141	286	210	121	120	95	121	53	123	86	138	377	240	79	100	111	160	129	48	559
IFITM1 - mRNA	190	36	494	283	472	150	204	301	72	214	229	265	346	320	178	306	326	261	80	129	40	27	72	76	31	85	239	202	180	28	199	88	64	41	46	65	102	246	57	143	140	99	27	91	95	177	91	49	734
IL8 - mRNA	84	21	34	128	1491	10	18	43	112	43	18	22	55	96	71	12	8	5	185	16	203	23	26	41	11	11	7	23	18	17	52	649	29	21	183	23	64	282	36	11	34	138	30	12	13	22	10	61	136
MUC1 - mRNA	1219	11	16	136	36	9	5	14	512	313	23	13	1781	56	127	19	28	29	13	33	69	26	11	4	8	9	12	51	28	7	12	21	26	8	10	10	14	118	12	8	13	83	9	3	23	10	7	13	106
CDK1 - mRNA	774	8	68	411	722	4	13	17	670	42	23	15	383	136	537	62	55	31	597	463	395	292	5	10	21	6	9	17	9	2	22	206	53	4	46	7	5	100	9	1	162	139	6	1	9	6	14	6	130
BIRC5 - mRNA	1453	12	57	335	638	11	8	26	334	43	16	6	436	324	355	42	44	36	698	775	160	254	8	10	9	4	10	29	9	13	20	83	52	15	36	8	3	122	15	8	588	274	7	8	16	5	24	9	166
CXCL9 - mRNA	300	60	50	168	102	27	7	22	232	53	63	22	274	1522	126	30	56	17	182	987	13	124	376	15	37	16	20	9	83	3	272	335	30	20	6	9	2	19	12	27	269	266	10	13	13	9	16	32	57
PRAME - mRNA	180	19	19	132	643	8	6	20	1207	20	7	10	29	49	24	13	1	1	490	589	14	23	10	13	11	7	14	11	12	4	11	96	23	18	19	13	2	7	6	7	50	134	7	3	4	2	14	12	9
ALCAM - mRNA	747	23	68	97	83	57	50	44	32	87	127	96	445	193	290	66	51	42	136	82	5	9	32	13	23	25	61	39	52	17	17	52	26	11	32	21	19	74	24	13	31	119	23	3	14	21	34	19	42
HPRT1 - mRNA	1022	25	151	350	423	32	86	186	636	108	191	113	444	200	413	100	143	117	223	248	78	210	54	30	37	42	110	103	155	50	92	216	117	80	86	55	52	68	29	27	195	192	40	47	61	51	60	63	154
FYN - mRNA	319	146	159	336	270	77	85	349	945	84	262	184	164	242	522	119	155	48	229	318	57	780	161	53	67	115	233	160	217	123	310	40	54	171	24	103	59	77	57	39	169	404	54	67	95	120	44	95	146
NCAM1 - mRNA	349	48	116	323	89	12	172	357	844	272	472	66	182	190	294	55	31	26	259	203	82	166	31	67	62	37	115	75	211	60	172	23	15	140	59	25	44	17	11	25	93	44	48	218	62	84	49	55	58
GTF3C1 - mRNA	316	110	100	396	208	139	198	592	600	194	457	323	204	317	292	108	77	97	68	192	127	104	143	61	92	92	304	232	291	144	207	59	89	205	39	136	106	83	63	71	87	160	86	131	127	154	129	110	107
MAPK8 - mRNA	387	60	144	208	208	49	95	257	789	85	434	190	227	89	357	161	142	148	234	132	89	184	93	29	56	81	180	148	171	109	113	33	75	119	34	68	66	52	22	38	47	124	27	109	95	77	84	88	180
CYFIP2 - mRNA	312	42	111	185	78	35	98	312	419	98	320	175	244	131	102	61	150	48	112	74	46	82	75	31	32	37	202	156	162	73	225	23	137	180	47	57	71	18	15	20	45	105	48	142	95	72	71	82	59
PIN1 - mRNA	366	75	104	204	232	103	151	369	580	148	342	215	232	164	214	57	61	54	241	136	51	123	107	51	77	73	166	130	154	83	119	37	60	137	43	90	68	55	44	43	65	123	46	141	92	102	102	66	52
EDC3 - mRNA	348	34	84	393	213	45	100	232	371	91	239	169	233	218	264	85	72	51	316	198	90	106	82	35	45	56	199	138	163	110	129	78	45	88	30	70	42	65	51	71	155	102	26	70	59	100	53	63	123
CT45A1 - mRNA	83	11	11	10	18	16	18	91	248	53	12	83	12	11	3	7	5	6	2704	264	11	70	3	38	9	4	5	2	2	3	7	15	4	117	4	5	5	6	1	2	40	12	2	19	4	7	31	2	5
AMBP - mRNA	269	16	13	32	158	14	41	43	172	111	48	64	28	12	7	8	3	6	12	13	9	7	29	12	12	12	16	22	20	920	18	6	35	56	2428	5	9	65	12	8	22	2	9	19	11	15	24	9	2
ST6GAL1 - mRNA	1377	77	137	291	97	109	328	801	113	127	1593	481	497	289	23	49	115	37	148	83	72	95	150	39	74	159	469	462	621	267	431	26	29	310	301	154	105	30	69	71	93	57	112	185	307	155	175	203	78
JAK1 - mRNA	286	100	181	258	340	159	266	1014	347	249	804	631	205	163	106	100	238	216	80	74	66	42	142	104	89	120	328	287	369	152	209	109	207	409	107	127	196	104	112	67	91	68	193	371	282	127	347	124	119
MAPK3 - mRNA	181	59	290	166	128	135	250	884	321	135	875	592	146	88	94	267	384	440	46	61	52	44	79	28	71	71	281	244	221	152	114	64	43	300	21	101	113	34	81	30	47	56	85	189	202	136	218	96	203
TOLLIP - mRNA	512	140	153	243	233	156	329	1060	148	224	899	672	185	239	117	144	127	112	62	60	35	57	195	101	179	189	662	580	775	237	375	63	205	427	105	173	211	58	96	151	60	131	147	307	243	228	376	348	120
PRKCD - mRNA	443	371	308	245	171	277	273	673	107	94	1120	436	313	167	91	261	299	257	135	38	86	17	374	157	367	228	630	510	609	422	414	51	79	444	68	337	110	76	244	163	120	61	130	315	220	309	416	226	220
MAPKAPK2 - mRNA	694	347	144	268	304	220	455	1459	417	140	1805	927	342	265	175	161	138	106	243	95	81	92	541	268	265	419	748	848	433	752	783	93	128	1198	92	542	256	166	208	222	296	64	345	694	545	452	312	493	184
NRP1 - mRNA	254	300	205	477	605	258	462	1098	748	562	1360	649	343	256	330	166	115	98	255	66	212	254	438	319	324	238	437	506	674	237	315	230	228	517	106	402	196	292	224	221	156	170	144	229	320	390	287	289	299
POS_D(2) - mRNA	399	366	451	245	292	711	692	983	881	806	817	826	328	276	331	260	295	282	212	293	197	238	221	260	292	297	327	330	481	443	378	210	275	269	313	354	370	366	342	373	384	412	329	281	322	387	367	198	260
HLA-DQA1 - mRNA	265	111	425	10	834	169	2	221	357	1104	247	242	659	6	121	4	2	6	139	438	3	63	421	49	3	1	1	223	6	93	268	250	65	1	3	1	2	410	2	38	188	72	130	168	146	95	83	44	359
PSMB8 - mRNA	1264	58	498	465	239	74	145	334	221	132	324	233	889	870	290	441	511	428	235	151	152	99	172	34	81	60	262	282	268	82	287	235	102	84	54	54	96	178	102	63	197	655	76	83	122	70	164	155	671
HLA-DPB1 - mRNA	355	59	659	762	409	143	132	298	148	582	385	399	686	838	268	269	550	475	225	251	20	70	193	51	46	83	286	280	290	64	491	219	325	90	80	64	95	192	52	150	214	311	57	141	154	132	138	40	460
HLA-DPA1 - mRNA	294	66	742	666	536	204	224	491	182	740	673	381	733	905	251	328	516	548	233	280	28	79	181	66	55	93	467	462	388	96	498	272	395	133	103	100	106	267	79	267	327	434	122	218	130	269	251	81	383
TNFRSF1A - mRNA	203	172	628	864	360	149	130	460	267	164	433	293	620	329	131	879	850	510	35	45	132	51	186	167	140	153	463	550	374	198	249	81	173	207	185	205	133	237	115	145	128	92	129	164	167	243	199	139	680
LTBR - mRNA	479	170	380	1242	390	131	228	551	252	236	444	290	1608	210	227	419	475	364	35	45	286	20	239	112	135	171	574	500	346	228	268	78	325	338	163	203	169	359	136	106	154	47	121	139	180	201	204	158	504
TAPBP - mRNA	1208	194	534	489	265	212	252	714	226	342	520	396	833	538	124	403	439	306	94	104	106	130	261	128	169	124	314	302	338	129	278	102	180	183	106	217	106	254	66	87	138	222	132	106	227	163	135	180	409
MX1 - mRNA	729	134	208	149	136	96	260	549	175	381	471	343	470	256	64	147	227	235	107	169	41	31	301	97	153	143	384	271	305	284	408	64	113	417	117	128	151	543	96	174	386	264	137	352	159	135	190	198	180
LRP1 - mRNA	222	68	566	595	244	274	214	466	158	370	376	370	268	354	317	408	120	193	103	82	79	114	122	80	65	123	459	374	280	93	120	64	87	62	49	166	110	165	73	151	151	85	42	96	61	221	90	86	432
C1S - mRNA	305	104	643	736	495	407	303	701	156	569	445	511	470	456	168	377	270	199	78	92	66	19	270	177	80	136	456	510	376	405	240	108	201	57	478	244	197	306	184	199	148	38	108	210	155	416	197	148	514
ANXA1 - mRNA	279	92	350	601	882	381	242	413	211	369	455	439	356	251	240	251	257	359	106	123	59	21	233	119	61	105	264	309	132	59	215	226	268	85	62	197	243	833	340	138	180	114	87	244	117	219	192	64	449
NFKBIA - mRNA	743	291	1202	545	406	217	317	1108	516	356	802	554	553	387	278	449	800	390	354	203	128	193	390	282	161	167	1643	789	516	559	726	209	442	380	383	290	296	365	211	177	362	240	114	270	365	276	858	584	792
STAT6 - mRNA	475	306	985	1692	541	255	317	634	147	266	545	470	661	372	125	804	724	631	117	79	198	47	307	199	293	253	580	592	599	306	340	91	383	285	208	423	235	288	235	193	141	76	180	179	253	381	353	230	734
ITGA1 - mRNA	783	109	400	1102	801	302	372	651	369	317	620	711	827	418	544	241	228	253	188	108	147	48	192	148	101	149	538	646	370	173	226	49	222	96	154	310	293	297	131	220	113	468	89	180	119	219	303	203	426
IL6ST - mRNA	807	164	856	652	505	330	473	883	231	599	729	644	863	501	194	557	466	267	328	275	130	129	293	274	162	229	758	710	762	418	659	111	492	196	460	290	253	545	179	302	189	304	128	274	212	501	385	372	778
SERPING1 - mRNA	440	213	580	968	795	738	414	644	419	784	579	787	706	789	287	332	239	180	184	293	69	102	548	362	184	350	618	552	410	1364	237	192	133	69	1168	616	324	1427	322	377	291	123	137	252	130	677	253	101	597
C1R - mRNA	415	128	806	996	976	932	631	987	223	1146	1017	783	704	826	285	440	338	276	96	152	111	16	372	222	133	187	737	633	508	614	312	220	177	75	746	408	371	394	392	207	190	98	160	414	217	757	261	154	910
CD44 - mRNA	138	155	525	516	673	211	534	775	3185	376	509	554	250	358	239	337	269	165	216	236	76	55	201	109	107	96	326	339	243	63	472	307	226	65	46	242	211	859	64	87	261	87	62	38	118	178	190	110	429
ANP32B - mRNA	1696	141	472	704	1359	156	250	457	1105	294	733	463	690	427	678	268	380	355	504	443	325	274	201	60	87	137	298	296	260	162	256	255	331	159	74	149	138	230	79	106	196	406	70	138	126	134	201	85	335
MAP2K2 - mRNA	624	201	570	930	757	197	287	726	692	353	611	351	789	408	497	493	529	583	610	217	240	150	264	109	192	160	425	343	391	222	254	174	258	297	93	196	154	205	81	89	146	413	140	192	231	222	300	108	360
CD47 - mRNA	882	97	474	713	559	90	132	454	471	339	401	295	733	472	650	260	386	278	440	230	71	195	172	42	81	112	331	331	340	87	393	149	234	189	168	113	144	244	49	76	243	223	53	138	165	103	141	162	268
BCL2L1 - mRNA	1118	139	323	1100	590	145	457	743	842	244	872	376	445	361	507	411	302	233	228	166	236	221	215	157	133	146	509	436	457	244	356	91	144	333	99	169	121	286	100	90	101	361	82	224	152	155	288	233	333
PSMB7 - mRNA	1342	71	371	722	804	112	256	380	968	257	470	261	881	404	521	232	231	253	601	493	181	173	118	45	53	80	174	215	209	85	167	145	141	119	108	103	75	133	33	64	236	370	44	96	91	100	109	114	287
ITCH - mRNA	1288	72	339	433	507	107	209	342	546	217	597	310	493	314	417	358	263	273	352	158	238	187	149	66	81	90	318	261	256	122	225	123	216	148	76	126	89	127	68	50	91	234	61	107	95	93	150	138	286
PSMD7 - mRNA	964	166	290	825	708	143	162	519	992	229	457	316	555	356	616	371	278	229	315	408	245	132	224	78	103	109	361	354	349	224	195	223	88	101	75	191	136	192	98	95	206	290	110	90	110	147	190	149	374
APOE - mRNA	638	183	172	1275	392	293	235	230	935	428	862	209	155	460	92	201	105	64	532	964	78	50	126	175	101	249	166	177	245	1061	487	334	115	155	1268	119	47	224	457	410	579	107	36	148	111	137	108	59	242
C7 - mRNA	45	248	412	207	79	388	434	768	77	343	687	807	93	50	6	229	217	72	14	34	7	8	220	262	61	334	376	221	177	500	512	22	444	357	147	313	394	85	416	62	58	11	71	299	90	939	222	78	374
F13A1 - mRNA	102	47	404	234	507	54	90	188	1129	195	119	156	224	333	241	67	90	61	20	27	25	41	46	42	43	30	117	97	134	17	45	55	90	40	11	42	78	359	197	117	226	122	73	84	47	71	80	48	608
SPP1 - mRNA	2189	56	38	648	458	223	30	25	508	606	48	15	711	340	330	61	11	15	331	252	252	99	24	49	15	133	24	11	31	30	41	609	37	21	72	24	10	3708	35	85	202	758	8	12	4	196	32	10	40
AKT3 - mRNA	774	270	155	767	409	265	501	1272	238	459	1257	829	353	431	1253	95	95	63	907	527	48	618	343	160	258	306	935	632	778	275	483	66	108	640	146	325	299	77	144	194	280	395	226	357	318	316	399	351	80
VEGFA - mRNA	1724	93	275	566	560	112	141	180	810	103	358	293	543	337	881	363	247	303	137	95	391	529	75	151	54	101	243	220	138	200	96	402	350	147	106	113	80	304	134	159	173	286	70	113	75	160	173	65	305
HMGB1 - mRNA	1398	94	491	1129	2643	207	417	809	1906	491	977	668	1025	454	829	353	345	321	683	1814	360	376	205	112	93	119	292	256	327	136	225	587	136	224	96	137	102	184	72	80	184	252	83	180	145	112	198	86	425
GPI - mRNA	2030	85	569	989	979	172	335	766	1056	328	573	402	1868	926	976	363	317	377	606	638	274	304	147	139	130	129	510	441	492	189	283	293	230	287	357	181	238	272	119	103	509	485	130	213	167	218	297	176	429
FCF1 - mRNA	1541	211	721	1123	672	323	430	989	1030	524	1076	829	1068	802	902	512	305	338	546	672	267	716	318	258	217	239	698	543	646	331	475	206	383	450	123	323	164	308	154	137	243	423	129	296	253	322	291	245	386
ILF3 - mRNA	1596	131	291	939	1647	215	335	672	2897	604	864	601	1103	683	1168	289	404	261	1055	518	440	421	223	88	143	134	443	372	418	262	343	309	369	259	100	218	155	250	135	92	319	416	124	243	211	218	169	148	409
TUBB - mRNA	2786	68	318	664	1797	140	162	314	1120	312	322	207	547	679	1081	154	207	133	1293	744	186	631	86	61	75	69	208	148	179	32	150	165	67	117	95	71	85	240	92	78	236	298	46	73	96	77	129	62	368
RPS6 - mRNA	6747	1522	9121	15604	19561	2955	3749	7011	8883	4302	5993	5637	8676	3492	7000	4614	6307	4990	8058	6630	5137	3945	2319	1184	976	1662	3819	4373	4049	1875	5050	1753	5904	2388	1469	2145	1989	3234	1487	1833	1924	10885	1163	1507	1500	2750	2857	1697	5782
UBC - mRNA	37912	3652	9444	21090	7645	1992	3802	9921	13551	4376	12573	4964	13205	7841	8975	9807	5695	4266	7570	5822	2548	2130	6099	2798	3414	5369	10896	9898	11053	9039	7988	1930	2000	4358	1518	5351	2267	5293	1889	2049	3346	7542	1884	3907	2920	4654	2544	3590	9850
POS_B(32) - mRNA	5989	6055	6407	4026	4418	10659	10037	16324	15395	13366	13289	13784	4595	4331	4173	3983	4554	4378	3998	4337	3707	3626	3976	4058	4459	4612	4569	5037	7278	6709	6223	3572	4335	4455	4496	5580	5355	5418	5293	5161	5674	6563	4978	4566	4895	5667	5451	2531	3170
IL32 - mRNA	43560	44309	56508	43863	60032	7913	4682	13506	16621	21237	13310	14841	16617	20448	18035	21804	21767	16515	20798	16916	19303	22987	20303	20702	17346	19681	10143	10522	14496	9237	11828	11850	11163	10767	14034	13002	13024	12964	12858	8935	8300	14719	19056	21778	21350	18509	20359	2153	6982
POS_A(128) - mRNA	19291	18451	20010	10323	15627	43703	41982	65044	60171	54234	52850	53991	13808	11728	13228	10078	15758	14311	10087	13497	9720	12146	10375	11536	13467	13797	13819	14895	23734	21649	19077	11725	14531	14549	16031	18304	19027	17405	19362	16518	17701	18232	16884	15768	16578	17443	19748	7280	9404
[truncated: 15 more columns]
