# Supplementary material for: Immunoprofiling in Neuroendocrine Neoplasms Unveil Immunosuppressive Microenvironment
Source: Cancers (Basel). 2020 Nov 19;12(11):3448. doi: 10.3390/cancers12113448 (PMC7699546; doi:10.3390/cancers12113448)
Supplement: Supplementary file 1 [file cancers-12-03448-s001.zip › SuppTab1_Patient Data IHC_Nanostring-DSP-final.xlsx]

## Sheet: Patient Data IHC_Nanostring
NET G1/G2												NET G3 / NEC										NET G3 / NEC
Sample ID	Grading	Primary Tumor Site	Tumor site analyzed	TNM	Stage	Metastases	Metastase	Metastase2	Metastase3	Metastase4		Sample ID	Classification	Primary Tumor Site	Tumor site analyzed	TNM	Stage	Metastases	Metastase	Metastase2	Metastase3	Primary Tumor Site
E33696-13	G2	pancreas	pancreas	pT2pN0pM0	II	adrenal gland						p53-3031610	NEC	GI, rectum	rectum	pT3pN0	II	unknown				GI	17
02-E17869-07	G1	ileum	ileum	pT2pN1cM0	III	none						NEC	NEC	GI, sigma	Sigma	pT3pN0	II					bile duct	3
05-E02668-10	G1	ileum	ileum	pT3pN1	III	liver	peritoneal					E33696-13	NET G3	pancreas	pancreas	pT2pN0pM1	II	adrenal gland				gall bladder	1
0p27-E178-08	G1	ileum	ileum	pT2pN1	III	lymph node						p64-698908	NET G3	pancreas	pancreas	pT3pN0pM0	II	none				pancreas	5
E 31370-03	G1	ileum	ileum	pT3pN1cM0	III	none						E42466-10	NET G3	pancreas	pancreas	pT3pN1cM0	II	none				bladder	1
E2398-07	G1	ileum	ileum	pT3pN1cM0	III	none						3744/12	NET G3	pancreas	pancreas	pT3pN0pM1	II	liver				kidney	1
H10514-08	G1	ileum	ileum	pT2pN1cM0	III	none						E34877-10	NEC	bile duct	bile duct	pT4pNxcM0	III	none				CUP	2
p68-h818997	G1	ileum	ileum	pTxpN1cM0	III	none						p80-k125614	NEC	GI, rectum	rectum	pT4pN2cM0	III	none
H 5161-99	G2	ileum	ileum	pT2pN1cM0	III	none						E61992-11	NEC	GI, stomach	stomach	pT4pN0cM0	III	none
p32-E42648-09	G2	ileum	ileum	pT2pN1	III	unknown						0p25-5131-11	NEC	GI, stomach	stomach	pT3pN1pM1	III	liver				NET G3 / NEC
04-E15619-09	G1	ileum	ileum	pT4pN1cM1	IV	peritoneal						p65-la10415	NEC	GI, stomach	stomach	pT4pN1cM0	III	lymph node				Stage
06-E02703-10	G1	ileum	ileum	pT3pN1pM1	IV	liver	lymph node					p74-n2658310	NEC	GI, coecum	coecum	pT4pN1a	IIIb	unknown				II	6
0p24-H3712-00	G1	ileum	ileum	pT3pN1pM1	IV	liver	bone	lung				3052/13	NET G3	GI, colon	lymphe node metastasis	pTxpN1	IIIb	lymph node				III	7
1p22-E40058-09	G1	ileum	ileum	pT4pN1pM1	IV	liver	bone	peritoneal				E38990-11	NEC	bile duct	bile duct	pT4pN1pM1	IV	unknown				IV	17
E 13944-05	G1	ileum /coecum	ileum	pT2pN1cM1	IV	liver						E26967-05	NET G3	bile duct	bile duct	pT3pN1cM1	IV	unknown
E 2261-05	G1	ileum	ileum	pT3pN0pM1	IV	liver	bone					9030/06	NEC	bladder	bladder	pT3pN2pM1	IV	lymph node	bone			Metastases
E 33029-04	G1	ileum	ileum	pT4pN1pM1	IV	liver						E26249-13	NEC	CUP	liver metastasis	pTxpNxpM1	IV	liver	bone			adrenal gland	1
E 35225-06	G1	ileum	ileum	pT4pN1pM1	IV	liver						7544/10	NET G3	CUP	lymphe node metastasis	pTxpNxpM1	IV	lymph node				liver	11
E 39145-08	G1	ileum	ileum	pT4pN1cM1	IV	liver						p40-WH56529-15	NEC	gall bladder	gall bladder	pT3pNxcM1	IV	liver	peritoneal			lymph node	7
E 40403-05	G1	ileum	ileum	pT4pN1cM1	IV	liver	bone	peritoneal	pericardium			E4933-12	NEC	GI, coecum	coecum	pT3pN2bcM1	IV	liver	lymph node	peritoneal		bone	3
E14353-95	G1	jejunum	jejunum	pT3pN1pM1	IV	liver	peritoneal	mesenterial				p63-k2695514	NEC	GI, coecum	coecum	pT4apN1bpM1	IV	liver				peritoneal	3
H 00950-98	G1	ileum	ileum	pN1cM1	IV	liver						p70-n1773603	NEC	GI, colon	colon	pT4apN2bcM1	IV	liver				shoulder	1
H 07943-00	G1	ileum	ileum	pT2pN1cM1	IV	liver	pancreas	pleural	lymph node			712/13	NET G3	GI, ileum	lymphe node metastasis	pT4pN1pM1	IV	liver	lymph node			lung	2
H 1473-98	G1	ileum	ileum	pT4pN1pM1	IV	liver	bone	eye	lymph node			E25069-13	NEC	GI, rectum	rectum	pT3pN1ccM1	IV	lung				thyroid	1
H 15157-91	G1	ileum	ileum	pT4pN1cM1	IV	liver						0p29-K19123-11	NEC	GI, rectum	skin metastasis	pM1	IV	shoulder				unknown	5
H 4906-91	G1	ileum	ileum	pT4pN1cM1	IV	liver	mesenterial	ovary				p75-k598813	NEC	GI, rectum , jejunum	jejunum	M1	IV	unknown				none	5
H16543-98	G1	ileum	ileum	pT3pN1pM1	IV	liver						2248/12	NEC	GI, rectum	rectum	pT3pN0pM1	IV	thyroid
H3032-07	G1	ileum	ileum	pT3pN1pM1	IV	liver						E40169-09	NET G3	GI, stomach	stomach	pT4pN1cM1	IV	liver	peritoneal
p35-E14002-05	G1	ileum	ileum	pT4pN1cM1	IV	liver	bone	peritoneal	lymph node			E8589-11	NET G3	kidney	kidney	pT3apN1pM1	IV	liver	lung	bone	lymph node
p50-e3406504	G1	ileum	ileum	pT4pN1pM1	IV	liver	lymph node					8457/11	NET G3	pancreas	liver metastasis	pM1	IV	liver
p51-e1962309	G1	ileum	ileum	pT3pN1pM1	IV	liver	lymph node
p55-e2755105	G1	ileum	ileum	pT2pN1pM1	IV	liver	mesenterial
p57-e3966209	G1	ileum	ileum	pT3pN1cM1	IV	liver	lymph node
p59-e42807-08	G1	ileum	ileum	pT3pNcM1	IV	liver	lymph node
p60-e664104	G1	ileum	ileum	pT3pN1pM1	IV	liver	lymph node
p81-e1584807	G1	ileum	ileum	pT4pN1pM1	IV	liver	peritoneal	lymph node	soft tissue	bone
p83-e3586204	G1	ileum	ileum	pT4pN1pM1	IV	liver	peritoneal	lymph node
p88-e3224807	G1	ileum	ileum	pT3pN1pM1	IV	liver
p89-e2019108	G1	ileum	ileum	pT2pN1pM1	IV	liver	peritoneal	lymph node
03-E01020-08	G2	ileum	ileum	pT2pN1pM1	IV	liver	bone	lymph node
0p20-E20091-07	G2	ileum	ileum	pM1	IV	liver
0p30-E9888-08	G2	ileum	ileum	pT2pN1pM1	IV	liver	mesenterial
E 31478-09	G2	ileum	ileum	pT3pN1pM1	IV	lymph node	pericardium	breast
E 43566-02	G2	ileum	ileum	pT4pN0cM1	IV	liver	peritoneal
H 1135-98	G2	ileum	ileum	pT2pN1pM1	IV	liver	pancreas	lymph node
p58-h743996	G2	ileum	ileum	pT4pN1cM1	IV	liver
p85-e2369306	G2	ileum	ileum	pT3pN0cM1	IV	liver	peritoneal	lymph node
p87-e2343807	G2	ileum	ileum	pT4pN1pM1	IV	liver	mediastinal	lymph node
NET G1 / G2
Stage
II	1
III	9
IV	38

## Sheet: Patient data DSP
DSP
NET G3 / NEC
Sample ID	Tumor Classification	Primary Tumor Site	Tissue Site Analysed	TNM	Stage	Pat. ID	Metastases	Metastases2	Metastases3
10296/12	NET	prostate	lymph node metastasis	pM1	IV	Pat. 2	lymph node
13152/08	NEC	GI, stomach	liver metastasis	pT4pN1pM1	IV	Pat. 3	liver
2248/12	NEC	GI, rectum	rectum	pT3pN0pM1	IV	Pat. 4	thyroid
2809/12	NET	CUP	skin	pTxpNxpM1	IV	Pat. 5a	skin	lymph node
3052/13	NET	GI, colon	lymphe node	pTxpN1	IIIb	Pat. 6
3744/12	NET	pancreas	pancreas	pT3pN0pM1	IIb	Pat. 7a	liver
708/13	NEC	GI, ileum	ileum	pT4pN1pM1	IV	Pat. 9a	liver
710/13	NEC	GI, ileum	liver metastasis	pT4pN1pM1	IV	Pat. 9b	liver
712/13	NEC	GI, ileum	lymphe node metastasis	pT4pN1pM1	IV	Pat. 9c	liver
7544/10	NET	CUP	lymphe node metastasis	pTxpNxpM1	IV	Pat. 5b	lymph node
8457/11	NET	pancreas	liver metastasis	pM1	IV	Pat. 11	liver
9030/06	NEC	bladder	bladder	pT3pN2pM1	IV	Pat. 12	lymph node	bone
9707/12	NET	pancreas	liver metastasis	pT3pN0pM1	IIb	Pat. 7b	liver
E12689-10	NET	kidney	kideney	pTxpNx		Pat. 15
E20190-05	NET	pancreas	pancreas	pTxpNxcM0	III	Pat. 16
E25069-13	NEC	GI, rectum	rectum	pT3pN1ccM1	IV	Pat. 39	lung
E26249-13	NEC	CUP	liver metastasis	pTxpNxpM1	IV	Pat. 18	liver	bone
E26967-05	NET	bile duct	bile duct	pT3pN1cM1	IV	Pat. 19	unknown
E28494-13	NET	pancreas	lymphe node metastasis	pTxpN1cM0	III	Pat. 20
E28967-06	NET	pancreas	pancreas			Pat. 21
E32007-11	NET	GI, duodenum	duodenum			Pat. 22
E33696-13	NET	pancreas	pancreas	pT2pN0pM1	IV	Pat. 23	adrenal gland
E34877-10	NEC	bile duct	bile duct	pT4pNxcM0	III	Pat. 25
E38990-11	NEC	bile duct	bile duct	pT4pN1pM1	IV	Pat. 26	unknown
E40169-09	NET	GI, stomach	stomach	pT4pN1cM1	IV	Pat. 28	liver	peritoneal
E42466-10	NET	pancreas	pancreas	pT3pN1cM0	IIB	Pat. 29
E45255-09	NET	skin	skin	pTx		Pat. 30
E45732-12	NEC	GI, duodenum	duodenum	pTxpNx	III	Pat. 31
E4933-12	NEC	GI, coecum	coecum	pT3pN2bcM1	IV	Pat. 32	liver	lymph node	peritoneal
E57453-12	NET	ovary	ovar	pT3cpN1	IIIC	Pat. 33
E61992-11	NEC	GI, stomach	stomach	pT4pN0cM0	III	Pat. 35
E8589-11	NET	kidney	kidney	pT3apN1pM1	IV	Pat. 37	liver	lung	bone
E9746-13	NET	liver	liver	pM1	IV	Pat. 38	liver
